# Supplementary material for: Transposable-Element Associated Small RNAs in Bombyx mori Genome
Source: PLoS One. 2012 May 8;7(5):e36599. doi: 10.1371/journal.pone.0036599 (PMC3359762; doi:10.1371/journal.pone.0036599)
Supplement: Table S2 — Results of TE-miRNA target prediction. (XLS) [file pone.0036599.s005.xls]

## Sheet: TE-miRNA potential targets
>TE-miRNA-78
gnl|UG|Bmo#S32891003
gnl|UG|Bmo#S27897664
gnl|UG|Bmo#S50389529
gnl|UG|Bmo#S32890767
gnl|UG|Bmo#S32890870
gnl|UG|Bmo#S18527090
gnl|UG|Bmo#S32890837
gnl|UG|Bmo#S30697748
gnl|UG|Bmo#S31276339
gnl|UG|Bmo#S18527406
gnl|UG|Bmo#S25698275
gnl|UG|Bmo#S18527365
gnl|UG|Bmo#S18527100
gnl|UG|Bmo#S43236226
gnl|UG|Bmo#S18527108
gnl|UG|Bmo#S32890707
gnl|UG|Bmo#S37438906
gnl|UG|Bmo#S31276392
gnl|UG|Bmo#S43236231
gnl|UG|Bmo#S18527153
gnl|UG|Bmo#S18527457
>TE-miRNA-98
gnl|UG|Bmo#S27897664
gnl|UG|Bmo#S46660800
gnl|UG|Bmo#S24303678
gnl|UG|Bmo#S31276438
gnl|UG|Bmo#S42160187
gnl|UG|Bmo#S32890709
gnl|UG|Bmo#S32890900
gnl|UG|Bmo#S18527433
gnl|UG|Bmo#S18527182
gnl|UG|Bmo#S50155065
gnl|UG|Bmo#S31276409
gnl|UG|Bmo#S43236225
gnl|UG|Bmo#S32890774
gnl|UG|Bmo#S18527490
gnl|UG|Bmo#S18527169
gnl|UG|Bmo#S46916037
gnl|UG|Bmo#S37438906
gnl|UG|Bmo#S23825832
gnl|UG|Bmo#S31276381
gnl|UG|Bmo#S39545549
>bmo-miR-2842
gnl|UG|Bmo#S18527297
gnl|UG|Bmo#S33249848
gnl|UG|Bmo#S40683320
gnl|UG|Bmo#S32890972
gnl|UG|Bmo#S31276482
gnl|UG|Bmo#S31276341
gnl|UG|Bmo#S18581564
gnl|UG|Bmo#S39548071
gnl|UG|Bmo#S32890792
gnl|UG|Bmo#S31276388
gnl|UG|Bmo#S32891004
gnl|UG|Bmo#S46916048
gnl|UG|Bmo#S39548070
gnl|UG|Bmo#S44690686
gnl|UG|Bmo#S46916051
gnl|UG|Bmo#S46916035
gnl|UG|Bmo#S38687905
gnl|UG|Bmo#S18527328
gnl|UG|Bmo#S31276577
gnl|UG|Bmo#S31276417
gnl|UG|Bmo#S32890968
gnl|UG|Bmo#S34116018
gnl|UG|Bmo#S18527490
gnl|UG|Bmo#S18527084
gnl|UG|Bmo#S37438906
gnl|UG|Bmo#S46916047
gnl|UG|Bmo#S32890762
gnl|UG|Bmo#S31276296
gnl|UG|Bmo#S43236231
gnl|UG|Bmo#S34273344
>TE-miRNA-94
gnl|UG|Bmo#S50389430
gnl|UG|Bmo#S32838716
gnl|UG|Bmo#S32891004
gnl|UG|Bmo#S18527130
gnl|UG|Bmo#S46916051
gnl|UG|Bmo#S18527096
gnl|UG|Bmo#S18527433
gnl|UG|Bmo#S32890738
gnl|UG|Bmo#S41348485
gnl|UG|Bmo#S31276586
gnl|UG|Bmo#S21737642
gnl|UG|Bmo#S46916053
gnl|UG|Bmo#S18527153
gnl|UG|Bmo#S18527269
gnl|UG|Bmo#S43235568
gnl|UG|Bmo#S32890743
gnl|UG|Bmo#S31276573
gnl|UG|Bmo#S18527489
gnl|UG|Bmo#S18527195
gnl|UG|Bmo#S18527406
gnl|UG|Bmo#S46916048
gnl|UG|Bmo#S44690686
gnl|UG|Bmo#S31276559
gnl|UG|Bmo#S32890900
gnl|UG|Bmo#S18527328
gnl|UG|Bmo#S50211518
gnl|UG|Bmo#S38432666
gnl|UG|Bmo#S43236225
gnl|UG|Bmo#S37438906
gnl|UG|Bmo#S18581560
gnl|UG|Bmo#S18527423
gnl|UG|Bmo#S18527366
gnl|UG|Bmo#S18527345
>TE-miRNA-145
gnl|UG|Bmo#S31276461
gnl|UG|Bmo#S38655520
gnl|UG|Bmo#S31276336
gnl|UG|Bmo#S31276332
>TE-miRNA-100
gnl|UG|Bmo#S18527139
gnl|UG|Bmo#S18527263
gnl|UG|Bmo#S19551141
gnl|UG|Bmo#S32890972
gnl|UG|Bmo#S32890721
gnl|UG|Bmo#S31276524
gnl|UG|Bmo#S18527140
gnl|UG|Bmo#S31276403
gnl|UG|Bmo#S27897664
gnl|UG|Bmo#S31276580
gnl|UG|Bmo#S31276348
>TE-miRNA-37
gnl|UG|Bmo#S34328566
gnl|UG|Bmo#S50211518
gnl|UG|Bmo#S31276417
gnl|UG|Bmo#S22363581
gnl|UG|Bmo#S18527352
gnl|UG|Bmo#S50389430
>TE-miRNA-35
gnl|UG|Bmo#S18527241
gnl|UG|Bmo#S19551141
gnl|UG|Bmo#S36139571
gnl|UG|Bmo#S18527140
gnl|UG|Bmo#S31276482
gnl|UG|Bmo#S18581564
gnl|UG|Bmo#S32890752
gnl|UG|Bmo#S18527414
gnl|UG|Bmo#S31276394
gnl|UG|Bmo#S18527437
gnl|UG|Bmo#S32890879
gnl|UG|Bmo#S38687904
gnl|UG|Bmo#S31093739
gnl|UG|Bmo#S18527266
gnl|UG|Bmo#S18581561
>TE-miRNA-119
gnl|UG|Bmo#S22496825
gnl|UG|Bmo#S36139571
gnl|UG|Bmo#S18527181
gnl|UG|Bmo#S34484958
gnl|UG|Bmo#S22374338
gnl|UG|Bmo#S18592073
gnl|UG|Bmo#S18527130
gnl|UG|Bmo#S31276584
gnl|UG|Bmo#S46916058
gnl|UG|Bmo#S18527180
gnl|UG|Bmo#S18527139
gnl|UG|Bmo#S18527140
gnl|UG|Bmo#S31276378
gnl|UG|Bmo#S32891007
gnl|UG|Bmo#S18527084
gnl|UG|Bmo#S24238817
gnl|UG|Bmo#S18527320
gnl|UG|Bmo#S38687903
gnl|UG|Bmo#S32890835
>TE-miRNA-121
gnl|UG|Bmo#S21591730
gnl|UG|Bmo#S32890937
gnl|UG|Bmo#S29416667
gnl|UG|Bmo#S31276482
gnl|UG|Bmo#S32890741
gnl|UG|Bmo#S18581564
gnl|UG|Bmo#S21809092
gnl|UG|Bmo#S46916055
gnl|UG|Bmo#S26408653
gnl|UG|Bmo#S46916054
gnl|UG|Bmo#S18527346
gnl|UG|Bmo#S22374338
gnl|UG|Bmo#S18527155
gnl|UG|Bmo#S18527309
gnl|UG|Bmo#S18527489
gnl|UG|Bmo#S18527406
gnl|UG|Bmo#S18527082
gnl|UG|Bmo#S32890792
gnl|UG|Bmo#S18527433
gnl|UG|Bmo#S18527182
gnl|UG|Bmo#S31276417
gnl|UG|Bmo#S41348485
gnl|UG|Bmo#S45445945
gnl|UG|Bmo#S32890695
gnl|UG|Bmo#S32890926
gnl|UG|Bmo#S32890994
gnl|UG|Bmo#S50211523
gnl|UG|Bmo#S18527228
gnl|UG|Bmo#S31276562
gnl|UG|Bmo#S18527345
>TE-miRNA-139
gnl|UG|Bmo#S18527394
gnl|UG|Bmo#S35721306
gnl|UG|Bmo#S32890693
gnl|UG|Bmo#S27897664
gnl|UG|Bmo#S32890743
gnl|UG|Bmo#S31276336
gnl|UG|Bmo#S18527424
gnl|UG|Bmo#S30697748
gnl|UG|Bmo#S32890887
gnl|UG|Bmo#S43945604
gnl|UG|Bmo#S41488894
gnl|UG|Bmo#S46916029
gnl|UG|Bmo#S31276417
gnl|UG|Bmo#S18527139
gnl|UG|Bmo#S21737642
gnl|UG|Bmo#S25666231
gnl|UG|Bmo#S50370825
gnl|UG|Bmo#S18527303
gnl|UG|Bmo#S31276562
>TE-miRNA-118
gnl|UG|Bmo#S46916023
gnl|UG|Bmo#S27897664
gnl|UG|Bmo#S22374338
gnl|UG|Bmo#S32890946
gnl|UG|Bmo#S41488894
gnl|UG|Bmo#S46933568
gnl|UG|Bmo#S46916045
gnl|UG|Bmo#S27008544
gnl|UG|Bmo#S18581562
gnl|UG|Bmo#S27549456
gnl|UG|Bmo#S32890968
gnl|UG|Bmo#S32890774
gnl|UG|Bmo#S24662612
gnl|UG|Bmo#S27876756
gnl|UG|Bmo#S24223850
gnl|UG|Bmo#S31276509
gnl|UG|Bmo#S34273344
>TE-miRNA-68
gnl|UG|Bmo#S31276482
gnl|UG|Bmo#S31276574
gnl|UG|Bmo#S32890760
gnl|UG|Bmo#S18527090
gnl|UG|Bmo#S32890714
gnl|UG|Bmo#S18527406
gnl|UG|Bmo#S31276438
gnl|UG|Bmo#S44690686
gnl|UG|Bmo#S32890871
gnl|UG|Bmo#S46916035
gnl|UG|Bmo#S38655523
gnl|UG|Bmo#S31276359
gnl|UG|Bmo#S39545549
gnl|UG|Bmo#S32890682
gnl|UG|Bmo#S18527380
gnl|UG|Bmo#S39839779
>TE-miRNA-54
gnl|UG|Bmo#S31276361
gnl|UG|Bmo#S46916054
gnl|UG|Bmo#S31276410
gnl|UG|Bmo#S32890826
gnl|UG|Bmo#S32890994
gnl|UG|Bmo#S50211523
gnl|UG|Bmo#S18527130
gnl|UG|Bmo#S31276559
gnl|UG|Bmo#S34273344
gnl|UG|Bmo#S18527096
>TE-miRNA-65
gnl|UG|Bmo#S32890957
gnl|UG|Bmo#S18527109
gnl|UG|Bmo#S32890870
gnl|UG|Bmo#S18527155
gnl|UG|Bmo#S26161553
gnl|UG|Bmo#S18527124
gnl|UG|Bmo#S32890813
gnl|UG|Bmo#S45454068
gnl|UG|Bmo#S24663723
gnl|UG|Bmo#S18527096
gnl|UG|Bmo#S18527433
gnl|UG|Bmo#S31276409
gnl|UG|Bmo#S18527419
gnl|UG|Bmo#S27549456
gnl|UG|Bmo#S50389414
gnl|UG|Bmo#S31276378
gnl|UG|Bmo#S18527084
gnl|UG|Bmo#S18527491
gnl|UG|Bmo#S43945582
gnl|UG|Bmo#S32890903
gnl|UG|Bmo#S18527437
gnl|UG|Bmo#S18527391
gnl|UG|Bmo#S18527313
gnl|UG|Bmo#S39839779
gnl|UG|Bmo#S31276340
gnl|UG|Bmo#S18527429
gnl|UG|Bmo#S31276464
>TE-miRNA-81
gnl|UG|Bmo#S31276358
gnl|UG|Bmo#S31276417
gnl|UG|Bmo#S18527274
gnl|UG|Bmo#S50373021
gnl|UG|Bmo#S32890870
gnl|UG|Bmo#S32890939
gnl|UG|Bmo#S18527238
gnl|UG|Bmo#S32890991
gnl|UG|Bmo#S46875109
gnl|UG|Bmo#S31276338
gnl|UG|Bmo#S18527225
>bmo-miR-2857
gnl|UG|Bmo#S34817732
gnl|UG|Bmo#S18527139
gnl|UG|Bmo#S32890797
gnl|UG|Bmo#S44690686
gnl|UG|Bmo#S31276559
gnl|UG|Bmo#S22757312
>TE-miRNA-38
gnl|UG|Bmo#S18527119
gnl|UG|Bmo#S32890756
gnl|UG|Bmo#S18527181
gnl|UG|Bmo#S26408653
gnl|UG|Bmo#S32890837
gnl|UG|Bmo#S37438906
gnl|UG|Bmo#S31276380
gnl|UG|Bmo#S34328566
gnl|UG|Bmo#S32890903
gnl|UG|Bmo#S32812247
gnl|UG|Bmo#S31276394
gnl|UG|Bmo#S18527135
gnl|UG|Bmo#S31276373
gnl|UG|Bmo#S22757312
gnl|UG|Bmo#S18527433
>TE-miRNA-110
gnl|UG|Bmo#S31276331
gnl|UG|Bmo#S18527156
gnl|UG|Bmo#S22363581
gnl|UG|Bmo#S31276348
gnl|UG|Bmo#S18527130
gnl|UG|Bmo#S18527245
gnl|UG|Bmo#S22496829
>TE-miRNA-88
gnl|UG|Bmo#S32890896
gnl|UG|Bmo#S31276436
gnl|UG|Bmo#S18527500
gnl|UG|Bmo#S32890719
gnl|UG|Bmo#S46916063
gnl|UG|Bmo#S22374338
gnl|UG|Bmo#S18527130
gnl|UG|Bmo#S18527461
gnl|UG|Bmo#S18527433
gnl|UG|Bmo#S18527139
gnl|UG|Bmo#S18527169
gnl|UG|Bmo#S32890822
gnl|UG|Bmo#S18527084
gnl|UG|Bmo#S18527427
gnl|UG|Bmo#S25698272
gnl|UG|Bmo#S18527228
gnl|UG|Bmo#S18527153
gnl|UG|Bmo#S22496829
gnl|UG|Bmo#S46916055
gnl|UG|Bmo#S27897664
gnl|UG|Bmo#S18527346
gnl|UG|Bmo#S32890887
gnl|UG|Bmo#S18527298
gnl|UG|Bmo#S44690686
gnl|UG|Bmo#S18527100
gnl|UG|Bmo#S50155065
gnl|UG|Bmo#S22363581
gnl|UG|Bmo#S43287371
gnl|UG|Bmo#S18527140
gnl|UG|Bmo#S38687903
gnl|UG|Bmo#S18527294
gnl|UG|Bmo#S32890846
>TE-miRNA-82
gnl|UG|Bmo#S18527241
gnl|UG|Bmo#S43235568
gnl|UG|Bmo#S46915009
gnl|UG|Bmo#S27897664
gnl|UG|Bmo#S37958322
gnl|UG|Bmo#S38655524
gnl|UG|Bmo#S18527346
gnl|UG|Bmo#S18527130
gnl|UG|Bmo#S18527301
gnl|UG|Bmo#S46916041
gnl|UG|Bmo#S50211518
gnl|UG|Bmo#S18527100
gnl|UG|Bmo#S18527139
gnl|UG|Bmo#S24662612
gnl|UG|Bmo#S30527932
gnl|UG|Bmo#S22757312
gnl|UG|Bmo#S29416475
>bmo-miR-3337
gnl|UG|Bmo#S31276417
gnl|UG|Bmo#S18527139
gnl|UG|Bmo#S32890972
gnl|UG|Bmo#S31276586
gnl|UG|Bmo#S18527084
gnl|UG|Bmo#S18527320
gnl|UG|Bmo#S32890996
gnl|UG|Bmo#S38655524
gnl|UG|Bmo#S32838716
gnl|UG|Bmo#S32890924
gnl|UG|Bmo#S46933774
>TE-miRNA-80
gnl|UG|Bmo#S18527274
gnl|UG|Bmo#S21809092
gnl|UG|Bmo#S50389430
gnl|UG|Bmo#S32890754
gnl|UG|Bmo#S46916032
gnl|UG|Bmo#S44690686
gnl|UG|Bmo#S32890924
gnl|UG|Bmo#S32890871
gnl|UG|Bmo#S27008544
gnl|UG|Bmo#S34817732
gnl|UG|Bmo#S18527100
gnl|UG|Bmo#S18527245
gnl|UG|Bmo#S31276564
gnl|UG|Bmo#S45780717
gnl|UG|Bmo#S26991539
gnl|UG|Bmo#S43236231
gnl|UG|Bmo#S31276562
gnl|UG|Bmo#S32890735
gnl|UG|Bmo#S31276340
>TE-miRNA-69
gnl|UG|Bmo#S18527139
gnl|UG|Bmo#S18527394
gnl|UG|Bmo#S31276341
gnl|UG|Bmo#S27897664
gnl|UG|Bmo#S27876757
gnl|UG|Bmo#S37958322
gnl|UG|Bmo#S31276410
gnl|UG|Bmo#S32890762
gnl|UG|Bmo#S36163757
gnl|UG|Bmo#S18527130
gnl|UG|Bmo#S41488894
gnl|UG|Bmo#S31276376
gnl|UG|Bmo#S18527182
>TE-miRNA-58
gnl|UG|Bmo#S31276417
gnl|UG|Bmo#S18527139
gnl|UG|Bmo#S33209330
gnl|UG|Bmo#S31276319
gnl|UG|Bmo#S18527320
>bmo-miR-2835
gnl|UG|Bmo#S31276308
gnl|UG|Bmo#S31276319
gnl|UG|Bmo#S24238817
gnl|UG|Bmo#S18592073
gnl|UG|Bmo#S42151977
gnl|UG|Bmo#S18527294
gnl|UG|Bmo#S18527406
gnl|UG|Bmo#S33890086
gnl|UG|Bmo#S46916060
gnl|UG|Bmo#S44690686
gnl|UG|Bmo#S21057060
gnl|UG|Bmo#S31276340
>TE-miRNA-153
gnl|UG|Bmo#S35721306
gnl|UG|Bmo#S50373021
gnl|UG|Bmo#S27897664
gnl|UG|Bmo#S32890837
gnl|UG|Bmo#S46916063
gnl|UG|Bmo#S31276339
gnl|UG|Bmo#S24303679
gnl|UG|Bmo#S25698275
gnl|UG|Bmo#S31276307
gnl|UG|Bmo#S42151964
gnl|UG|Bmo#S46875109
gnl|UG|Bmo#S32890863
gnl|UG|Bmo#S31276325
gnl|UG|Bmo#S18527328
gnl|UG|Bmo#S22363581
gnl|UG|Bmo#S31276513
gnl|UG|Bmo#S32890753
gnl|UG|Bmo#S19189802
gnl|UG|Bmo#S18527456
gnl|UG|Bmo#S31276348
gnl|UG|Bmo#S46932901
gnl|UG|Bmo#S26540858
gnl|UG|Bmo#S19690363
gnl|UG|Bmo#S38801099
>TE-miRNA-89
gnl|UG|Bmo#S25698272
gnl|UG|Bmo#S18527298
gnl|UG|Bmo#S38751568
gnl|UG|Bmo#S31276482
gnl|UG|Bmo#S21809092
gnl|UG|Bmo#S18527310
gnl|UG|Bmo#S18527433
>TE-miRNA-3
gnl|UG|Bmo#S23658632
gnl|UG|Bmo#S36139571
gnl|UG|Bmo#S32890693
gnl|UG|Bmo#S31276482
gnl|UG|Bmo#S18527500
gnl|UG|Bmo#S18527084
gnl|UG|Bmo#S18527434
gnl|UG|Bmo#S31276422
gnl|UG|Bmo#S18527231
gnl|UG|Bmo#S31276332
gnl|UG|Bmo#S27876756
gnl|UG|Bmo#S33890085
gnl|UG|Bmo#S31276438
gnl|UG|Bmo#S18527228
gnl|UG|Bmo#S31276525
>bmo-miR-3329
gnl|UG|Bmo#S18527340
gnl|UG|Bmo#S31276559
gnl|UG|Bmo#S32890892
gnl|UG|Bmo#S42151979
>TE-miRNA-22
gnl|UG|Bmo#S31276417
gnl|UG|Bmo#S18527458
gnl|UG|Bmo#S31276482
gnl|UG|Bmo#S27897664
gnl|UG|Bmo#S50389430
gnl|UG|Bmo#S38655524
gnl|UG|Bmo#S18527491
gnl|UG|Bmo#S44690686
gnl|UG|Bmo#S41488894
>TE-miRNA-137
gnl|UG|Bmo#S46916033
gnl|UG|Bmo#S31276413
gnl|UG|Bmo#S18527346
gnl|UG|Bmo#S18527406
gnl|UG|Bmo#S46916058
gnl|UG|Bmo#S32890900
gnl|UG|Bmo#S18527328
gnl|UG|Bmo#S32890738
gnl|UG|Bmo#S18527182
gnl|UG|Bmo#S18527100
gnl|UG|Bmo#S18527420
gnl|UG|Bmo#S22363581
gnl|UG|Bmo#S32890723
gnl|UG|Bmo#S18527320
gnl|UG|Bmo#S32812247
gnl|UG|Bmo#S32890722
gnl|UG|Bmo#S31276464
gnl|UG|Bmo#S31276576
>TE-miRNA-96
gnl|UG|Bmo#S32890987
gnl|UG|Bmo#S32890915
gnl|UG|Bmo#S31276341
gnl|UG|Bmo#S31276504
gnl|UG|Bmo#S32890760
gnl|UG|Bmo#S26408653
gnl|UG|Bmo#S32890837
gnl|UG|Bmo#S32890754
gnl|UG|Bmo#S38687905
gnl|UG|Bmo#S24238819
gnl|UG|Bmo#S18527186
gnl|UG|Bmo#S18527490
gnl|UG|Bmo#S18527320
gnl|UG|Bmo#S37438906
gnl|UG|Bmo#S18527245
gnl|UG|Bmo#S50211523
gnl|UG|Bmo#S27876756
gnl|UG|Bmo#S50371750
gnl|UG|Bmo#S32890991
gnl|UG|Bmo#S31276508
gnl|UG|Bmo#S31276509
>TE-miRNA-60
gnl|UG|Bmo#S31276436
gnl|UG|Bmo#S32890866
gnl|UG|Bmo#S32890830
gnl|UG|Bmo#S18527231
gnl|UG|Bmo#S18527245
gnl|UG|Bmo#S46916032
gnl|UG|Bmo#S42528092
gnl|UG|Bmo#S31276329
>TE-miRNA-56
gnl|UG|Bmo#S50211518
gnl|UG|Bmo#S46916059
gnl|UG|Bmo#S32235128
gnl|UG|Bmo#S18527140
gnl|UG|Bmo#S31276530
gnl|UG|Bmo#S26408653
gnl|UG|Bmo#S21737642
gnl|UG|Bmo#S32838716
gnl|UG|Bmo#S18527294
gnl|UG|Bmo#S24662612
gnl|UG|Bmo#S46916060
gnl|UG|Bmo#S32890991
gnl|UG|Bmo#S46933568
gnl|UG|Bmo#S32890691
gnl|UG|Bmo#S31276464
>bmo-miR-3375
gnl|UG|Bmo#S32890939
gnl|UG|Bmo#S31276338
>TE-miRNA-138
gnl|UG|Bmo#S31276341
gnl|UG|Bmo#S27897664
gnl|UG|Bmo#S41470213
gnl|UG|Bmo#S18527434
gnl|UG|Bmo#S18527346
gnl|UG|Bmo#S18527406
gnl|UG|Bmo#S26161553
gnl|UG|Bmo#S42160187
gnl|UG|Bmo#S43235567
gnl|UG|Bmo#S50389416
gnl|UG|Bmo#S27549456
gnl|UG|Bmo#S32890951
gnl|UG|Bmo#S18527186
gnl|UG|Bmo#S31276378
gnl|UG|Bmo#S18527431
gnl|UG|Bmo#S31276463
gnl|UG|Bmo#S31276467
>TE-miRNA-115
gnl|UG|Bmo#S18527119
gnl|UG|Bmo#S50389430
gnl|UG|Bmo#S18527262
gnl|UG|Bmo#S18527245
gnl|UG|Bmo#S31276392
gnl|UG|Bmo#S31276575
gnl|UG|Bmo#S31276559
gnl|UG|Bmo#S18527225
gnl|UG|Bmo#S18527433
>TE-miRNA-155
gnl|UG|Bmo#S31276482
gnl|UG|Bmo#S27897664
gnl|UG|Bmo#S18527346
gnl|UG|Bmo#S31276380
gnl|UG|Bmo#S18527155
gnl|UG|Bmo#S18527191
gnl|UG|Bmo#S18527195
gnl|UG|Bmo#S43235566
gnl|UG|Bmo#S42160187
gnl|UG|Bmo#S44690686
gnl|UG|Bmo#S31276376
gnl|UG|Bmo#S32890768
gnl|UG|Bmo#S32890968
gnl|UG|Bmo#S18527231
gnl|UG|Bmo#S32890864
gnl|UG|Bmo#S27876756
gnl|UG|Bmo#S34273344
>TE-miRNA-9
gnl|UG|Bmo#S18527109
gnl|UG|Bmo#S23825835
gnl|UG|Bmo#S31276482
gnl|UG|Bmo#S18527181
gnl|UG|Bmo#S18527090
gnl|UG|Bmo#S34328566
gnl|UG|Bmo#S47737068
gnl|UG|Bmo#S25698275
gnl|UG|Bmo#S18527449
gnl|UG|Bmo#S31276307
gnl|UG|Bmo#S18527100
gnl|UG|Bmo#S31276417
gnl|UG|Bmo#S41348485
gnl|UG|Bmo#S18527139
gnl|UG|Bmo#S31276409
gnl|UG|Bmo#S18527263
gnl|UG|Bmo#S32890968
gnl|UG|Bmo#S32235128
gnl|UG|Bmo#S18527140
gnl|UG|Bmo#S32891007
gnl|UG|Bmo#S18527490
gnl|UG|Bmo#S31276586
gnl|UG|Bmo#S18527084
gnl|UG|Bmo#S18527320
gnl|UG|Bmo#S32890770
gnl|UG|Bmo#S50211523
gnl|UG|Bmo#S46899912
gnl|UG|Bmo#S18527345
>TE-miRNA-144
gnl|UG|Bmo#S18527100
gnl|UG|Bmo#S38432666
gnl|UG|Bmo#S18527453
gnl|UG|Bmo#S50211515
gnl|UG|Bmo#S18527262
gnl|UG|Bmo#S32891004
gnl|UG|Bmo#S32890722
gnl|UG|Bmo#S42528793
>TE-miRNA-67
gnl|UG|Bmo#S42540270
gnl|UG|Bmo#S27897664
gnl|UG|Bmo#S32890727
gnl|UG|Bmo#S31276339
>bmo-miR-3333
gnl|UG|Bmo#S18527100
gnl|UG|Bmo#S34817732
gnl|UG|Bmo#S25698274
gnl|UG|Bmo#S32890915
gnl|UG|Bmo#S31276341
gnl|UG|Bmo#S18581564
gnl|UG|Bmo#S31276291
gnl|UG|Bmo#S18527320
gnl|UG|Bmo#S18527262
gnl|UG|Bmo#S32890826
gnl|UG|Bmo#S18527427
gnl|UG|Bmo#S31276390
gnl|UG|Bmo#S18527228
gnl|UG|Bmo#S32891004
gnl|UG|Bmo#S31276383
>TE-miRNA-132
gnl|UG|Bmo#S43945582
gnl|UG|Bmo#S27549456
gnl|UG|Bmo#S18527179
gnl|UG|Bmo#S18527140
gnl|UG|Bmo#S32890766
gnl|UG|Bmo#S18527457
gnl|UG|Bmo#S32890738
>TE-miRNA-154
gnl|UG|Bmo#S31276435
gnl|UG|Bmo#S31276482
gnl|UG|Bmo#S27897664
gnl|UG|Bmo#S18527181
gnl|UG|Bmo#S32890760
gnl|UG|Bmo#S32890719
gnl|UG|Bmo#S18527346
gnl|UG|Bmo#S31276335
gnl|UG|Bmo#S32890752
gnl|UG|Bmo#S18527406
gnl|UG|Bmo#S31276559
gnl|UG|Bmo#S46874882
gnl|UG|Bmo#S18527100
gnl|UG|Bmo#S18527263
gnl|UG|Bmo#S31276501
gnl|UG|Bmo#S18527245
gnl|UG|Bmo#S18527427
gnl|UG|Bmo#S31276410
gnl|UG|Bmo#S31276547
gnl|UG|Bmo#S24662612
gnl|UG|Bmo#S32812245
gnl|UG|Bmo#S26540858
gnl|UG|Bmo#S31276315
gnl|UG|Bmo#S34273344
>TE-miRNA-53
gnl|UG|Bmo#S18527109
gnl|UG|Bmo#S32890915
gnl|UG|Bmo#S36139571
gnl|UG|Bmo#S18527250
gnl|UG|Bmo#S37581300
gnl|UG|Bmo#S32838716
gnl|UG|Bmo#S43235567
gnl|UG|Bmo#S32890924
gnl|UG|Bmo#S46916058
gnl|UG|Bmo#S18527461
gnl|UG|Bmo#S18527182
gnl|UG|Bmo#S41348485
gnl|UG|Bmo#S27897665
gnl|UG|Bmo#S18527108
gnl|UG|Bmo#S46916047
gnl|UG|Bmo#S46660797
gnl|UG|Bmo#S46916053
gnl|UG|Bmo#S18527153
gnl|UG|Bmo#S32890761
gnl|UG|Bmo#S36121653
>TE-miRNA-20
gnl|UG|Bmo#S18527314
gnl|UG|Bmo#S32890929
gnl|UG|Bmo#S32890853
gnl|UG|Bmo#S18581564
gnl|UG|Bmo#S30697748
gnl|UG|Bmo#S18527195
gnl|UG|Bmo#S32890759
gnl|UG|Bmo#S38687905
gnl|UG|Bmo#S19551141
gnl|UG|Bmo#S31276553
gnl|UG|Bmo#S18527186
gnl|UG|Bmo#S36139572
gnl|UG|Bmo#S50370825
gnl|UG|Bmo#S43236231
gnl|UG|Bmo#S31276562
gnl|UG|Bmo#S31276508
gnl|UG|Bmo#S32714293
gnl|UG|Bmo#S18527457
>TE-miRNA-76
gnl|UG|Bmo#S46915993
gnl|UG|Bmo#S32890985
gnl|UG|Bmo#S24238817
gnl|UG|Bmo#S37958322
>TE-miRNA-33
gnl|UG|Bmo#S31276495
gnl|UG|Bmo#S31276482
gnl|UG|Bmo#S38655524
gnl|UG|Bmo#S37438906
gnl|UG|Bmo#S31276380
gnl|UG|Bmo#S31276547
gnl|UG|Bmo#S32890999
gnl|UG|Bmo#S31276320
gnl|UG|Bmo#S27598435
gnl|UG|Bmo#S31276464
gnl|UG|Bmo#S18527269
>TE-miRNA-152
gnl|UG|Bmo#S32890896
gnl|UG|Bmo#S18527100
gnl|UG|Bmo#S38432666
gnl|UG|Bmo#S27549456
gnl|UG|Bmo#S31276361
gnl|UG|Bmo#S32890965
gnl|UG|Bmo#S18527169
gnl|UG|Bmo#S31276547
gnl|UG|Bmo#S18527489
gnl|UG|Bmo#S31276395
gnl|UG|Bmo#S32890826
gnl|UG|Bmo#S44690686
gnl|UG|Bmo#S42528092
gnl|UG|Bmo#S32890991
gnl|UG|Bmo#S31276329
gnl|UG|Bmo#S31276360
>TE-miRNA-27
gnl|UG|Bmo#S32890957
gnl|UG|Bmo#S32890915
gnl|UG|Bmo#S32890760
gnl|UG|Bmo#S32890719
gnl|UG|Bmo#S32890870
gnl|UG|Bmo#S37958322
gnl|UG|Bmo#S18527346
gnl|UG|Bmo#S18527406
gnl|UG|Bmo#S31823532
gnl|UG|Bmo#S31276417
gnl|UG|Bmo#S34817732
gnl|UG|Bmo#S41348485
gnl|UG|Bmo#S22363581
gnl|UG|Bmo#S32890756
gnl|UG|Bmo#S32890834
gnl|UG|Bmo#S43945582
gnl|UG|Bmo#S18527129
gnl|UG|Bmo#S26540858
gnl|UG|Bmo#S32890722
gnl|UG|Bmo#S24318025
>TE-miRNA-57
gnl|UG|Bmo#S18527100
gnl|UG|Bmo#S34817732
gnl|UG|Bmo#S18527365
gnl|UG|Bmo#S43236229
gnl|UG|Bmo#S33249851
gnl|UG|Bmo#S18527155
gnl|UG|Bmo#S31276395
gnl|UG|Bmo#S26161553
gnl|UG|Bmo#S50211523
gnl|UG|Bmo#S38687904
gnl|UG|Bmo#S18527266
gnl|UG|Bmo#S31093738
gnl|UG|Bmo#S22757312
gnl|UG|Bmo#S46916045
>TE-miRNA-32
gnl|UG|Bmo#S46916033
gnl|UG|Bmo#S27897664
gnl|UG|Bmo#S34484958
gnl|UG|Bmo#S18527491
gnl|UG|Bmo#S31276459
gnl|UG|Bmo#S31276547
gnl|UG|Bmo#S31276426
gnl|UG|Bmo#S41605479
gnl|UG|Bmo#S44690686
gnl|UG|Bmo#S31276355
gnl|UG|Bmo#S31276329
gnl|UG|Bmo#S18527411
gnl|UG|Bmo#S31276464
gnl|UG|Bmo#S18527243
gnl|UG|Bmo#S18527096
>TE-miRNA-28
gnl|UG|Bmo#S32890778
gnl|UG|Bmo#S21809092
gnl|UG|Bmo#S18527346
gnl|UG|Bmo#S18527155
gnl|UG|Bmo#S31276339
gnl|UG|Bmo#S18527406
gnl|UG|Bmo#S31276561
gnl|UG|Bmo#S32890797
gnl|UG|Bmo#S32890787
gnl|UG|Bmo#S42160187
gnl|UG|Bmo#S32890691
gnl|UG|Bmo#S18527420
gnl|UG|Bmo#S31276409
gnl|UG|Bmo#S31276578
gnl|UG|Bmo#S43236225
gnl|UG|Bmo#S32890968
gnl|UG|Bmo#S32891007
gnl|UG|Bmo#S31276410
gnl|UG|Bmo#S43945582
gnl|UG|Bmo#S31276394
gnl|UG|Bmo#S24318025
gnl|UG|Bmo#S18527429
gnl|UG|Bmo#S31276467
>TE-miRNA-149
gnl|UG|Bmo#S18527100
gnl|UG|Bmo#S21591730
gnl|UG|Bmo#S22363581
gnl|UG|Bmo#S27549456
gnl|UG|Bmo#S32890929
gnl|UG|Bmo#S31276504
gnl|UG|Bmo#S31276479
gnl|UG|Bmo#S50389430
gnl|UG|Bmo#S31276335
gnl|UG|Bmo#S32890718
gnl|UG|Bmo#S18527130
gnl|UG|Bmo#S42160187
gnl|UG|Bmo#S46916041
gnl|UG|Bmo#S31276486
gnl|UG|Bmo#S24318025
gnl|UG|Bmo#S18527345
>TE-miRNA-6
gnl|UG|Bmo#S31276417
gnl|UG|Bmo#S21621270
gnl|UG|Bmo#S31276482
gnl|UG|Bmo#S38655519
gnl|UG|Bmo#S32890764
gnl|UG|Bmo#S25698272
gnl|UG|Bmo#S43236231
gnl|UG|Bmo#S18527397
gnl|UG|Bmo#S18527345
gnl|UG|Bmo#S18527096
>bmo-miR-3305
gnl|UG|Bmo#S18527365
gnl|UG|Bmo#S18527139
gnl|UG|Bmo#S46916039
gnl|UG|Bmo#S18527435
gnl|UG|Bmo#S31276516
gnl|UG|Bmo#S18592073
gnl|UG|Bmo#S38655518
gnl|UG|Bmo#S18527335
gnl|UG|Bmo#S18527370
gnl|UG|Bmo#S18527199
gnl|UG|Bmo#S32890765
gnl|UG|Bmo#S42500082
gnl|UG|Bmo#S18527353
gnl|UG|Bmo#S43098707
>TE-miRNA-4
gnl|UG|Bmo#S50155065
gnl|UG|Bmo#S40833806
gnl|UG|Bmo#S50373021
gnl|UG|Bmo#S32890778
gnl|UG|Bmo#S18527169
gnl|UG|Bmo#S27897664
gnl|UG|Bmo#S50389529
gnl|UG|Bmo#S18527084
gnl|UG|Bmo#S18527320
gnl|UG|Bmo#S37438906
gnl|UG|Bmo#S18527245
gnl|UG|Bmo#S46916049
gnl|UG|Bmo#S46875109
gnl|UG|Bmo#S46916024
>bmo-miR-3314
gnl|UG|Bmo#S18527109
gnl|UG|Bmo#S46916023
gnl|UG|Bmo#S40683320
gnl|UG|Bmo#S31276482
gnl|UG|Bmo#S31276504
gnl|UG|Bmo#S26408653
gnl|UG|Bmo#S18527346
gnl|UG|Bmo#S18527082
gnl|UG|Bmo#S48458794
gnl|UG|Bmo#S31276376
gnl|UG|Bmo#S27008544
gnl|UG|Bmo#S18527365
gnl|UG|Bmo#S31276417
gnl|UG|Bmo#S22363581
gnl|UG|Bmo#S31276513
gnl|UG|Bmo#S18527320
gnl|UG|Bmo#S38687903
gnl|UG|Bmo#S31276410
gnl|UG|Bmo#S31276321
gnl|UG|Bmo#S32890938
>TE-miRNA-129
gnl|UG|Bmo#S18527121
gnl|UG|Bmo#S31276482
gnl|UG|Bmo#S31276399
gnl|UG|Bmo#S24303678
gnl|UG|Bmo#S25698275
gnl|UG|Bmo#S38687904
gnl|UG|Bmo#S31276376
gnl|UG|Bmo#S18527420
gnl|UG|Bmo#S18527100
gnl|UG|Bmo#S46916059
gnl|UG|Bmo#S22484516
gnl|UG|Bmo#S36161129
gnl|UG|Bmo#S33209330
gnl|UG|Bmo#S23825830
gnl|UG|Bmo#S18527084
gnl|UG|Bmo#S31276430
gnl|UG|Bmo#S38655522
gnl|UG|Bmo#S38687903
gnl|UG|Bmo#S26540858
gnl|UG|Bmo#S19789342
gnl|UG|Bmo#S22619858
gnl|UG|Bmo#S18527225
>TE-miRNA-142
gnl|UG|Bmo#S31276436
gnl|UG|Bmo#S18527116
gnl|UG|Bmo#S27897664
gnl|UG|Bmo#S32890707
gnl|UG|Bmo#S42151979
gnl|UG|Bmo#S27598435
gnl|UG|Bmo#S46916054
>TE-miRNA-8
gnl|UG|Bmo#S18527100
gnl|UG|Bmo#S31276304
gnl|UG|Bmo#S31276482
gnl|UG|Bmo#S32890837
gnl|UG|Bmo#S37438906
gnl|UG|Bmo#S27876756
gnl|UG|Bmo#S32891001
gnl|UG|Bmo#S18527449
gnl|UG|Bmo#S31276508
gnl|UG|Bmo#S31276467
gnl|UG|Bmo#S38687905
gnl|UG|Bmo#S32890936
gnl|UG|Bmo#S36121653
>TE-miRNA-23
gnl|UG|Bmo#S46916047
gnl|UG|Bmo#S31276346
gnl|UG|Bmo#S32890767
>TE-miRNA-34
gnl|UG|Bmo#S34124193
gnl|UG|Bmo#S38751568
gnl|UG|Bmo#S32838716
>TE-miRNA-84
gnl|UG|Bmo#S48316865
gnl|UG|Bmo#S31276364
gnl|UG|Bmo#S31276294
gnl|UG|Bmo#S27897664
gnl|UG|Bmo#S32838716
gnl|UG|Bmo#S18527489
gnl|UG|Bmo#S18527300
gnl|UG|Bmo#S22336585
gnl|UG|Bmo#S18527130
gnl|UG|Bmo#S39548070
gnl|UG|Bmo#S31276329
gnl|UG|Bmo#S27008544
gnl|UG|Bmo#S24238819
gnl|UG|Bmo#S50389416
gnl|UG|Bmo#S18527100
gnl|UG|Bmo#S35598981
gnl|UG|Bmo#S23825830
gnl|UG|Bmo#S18527245
gnl|UG|Bmo#S32890956
gnl|UG|Bmo#S18527201
gnl|UG|Bmo#S31276332
gnl|UG|Bmo#S46916044
gnl|UG|Bmo#S18527248
gnl|UG|Bmo#S32812245
gnl|UG|Bmo#S26540858
gnl|UG|Bmo#S18527429
gnl|UG|Bmo#S31276464
>TE-miRNA-72
gnl|UG|Bmo#S32890853
gnl|UG|Bmo#S32838716
gnl|UG|Bmo#S32890985
gnl|UG|Bmo#S32890990
gnl|UG|Bmo#S18527130
gnl|UG|Bmo#S18527411
gnl|UG|Bmo#S31276405
gnl|UG|Bmo#S31276578
gnl|UG|Bmo#S32235128
gnl|UG|Bmo#S18527491
gnl|UG|Bmo#S31276332
gnl|UG|Bmo#S42151977
gnl|UG|Bmo#S33890086
gnl|UG|Bmo#S32812247
gnl|UG|Bmo#S18527303
gnl|UG|Bmo#S31276383
gnl|UG|Bmo#S30527932
gnl|UG|Bmo#S34273344
gnl|UG|Bmo#S18527225
gnl|UG|Bmo#S46915009
gnl|UG|Bmo#S32890921
gnl|UG|Bmo#S29416667
gnl|UG|Bmo#S18527112
gnl|UG|Bmo#S38655524
gnl|UG|Bmo#S40813997
gnl|UG|Bmo#S44690686
gnl|UG|Bmo#S31093741
gnl|UG|Bmo#S24623924
gnl|UG|Bmo#S18527365
gnl|UG|Bmo#S18527100
gnl|UG|Bmo#S50211515
gnl|UG|Bmo#S43236225
gnl|UG|Bmo#S46660807
gnl|UG|Bmo#S18527320
gnl|UG|Bmo#S31276390
gnl|UG|Bmo#S38655518
gnl|UG|Bmo#S27876756
gnl|UG|Bmo#S39545546
gnl|UG|Bmo#S18527089
gnl|UG|Bmo#S31276486
gnl|UG|Bmo#S29416475
>TE-miRNA-92
gnl|UG|Bmo#S46916042
gnl|UG|Bmo#S18527310
gnl|UG|Bmo#S32890956
gnl|UG|Bmo#S18527309
gnl|UG|Bmo#S18527224
gnl|UG|Bmo#S31276452
gnl|UG|Bmo#S27008544
gnl|UG|Bmo#S24238819
gnl|UG|Bmo#S31276464
gnl|UG|Bmo#S18527457
>TE-miRNA-42
gnl|UG|Bmo#S18527100
gnl|UG|Bmo#S18527301
gnl|UG|Bmo#S27897664
gnl|UG|Bmo#S31276504
gnl|UG|Bmo#S50389430
>TE-miRNA-51
gnl|UG|Bmo#S18527140
gnl|UG|Bmo#S31276307
gnl|UG|Bmo#S32890768
gnl|UG|Bmo#S18527155
>TE-miRNA-64
gnl|UG|Bmo#S50211518
gnl|UG|Bmo#S31276513
gnl|UG|Bmo#S23825830
gnl|UG|Bmo#S46916055
gnl|UG|Bmo#S18527150
gnl|UG|Bmo#S18527227
gnl|UG|Bmo#S37581300
gnl|UG|Bmo#S38751563
gnl|UG|Bmo#S32890752
gnl|UG|Bmo#S38751564
gnl|UG|Bmo#S18527266
gnl|UG|Bmo#S42160186
gnl|UG|Bmo#S27008544
gnl|UG|Bmo#S38687905
gnl|UG|Bmo#S18527096
>TE-miRNA-5
gnl|UG|Bmo#S41348485
gnl|UG|Bmo#S31276482
gnl|UG|Bmo#S46916033
gnl|UG|Bmo#S27897664
gnl|UG|Bmo#S37438906
gnl|UG|Bmo#S31276422
gnl|UG|Bmo#S32890994
gnl|UG|Bmo#S43945604
gnl|UG|Bmo#S31276348
gnl|UG|Bmo#S31276307
gnl|UG|Bmo#S42160187
gnl|UG|Bmo#S31276315
gnl|UG|Bmo#S18527411
>TE-miRNA-113
gnl|UG|Bmo#S31276530
>TE-miRNA-103
gnl|UG|Bmo#S18527109
gnl|UG|Bmo#S43286721
gnl|UG|Bmo#S38687906
gnl|UG|Bmo#S31276482
gnl|UG|Bmo#S18527155
gnl|UG|Bmo#S18527201
gnl|UG|Bmo#S46916064
gnl|UG|Bmo#S47022713
gnl|UG|Bmo#S44690686
gnl|UG|Bmo#S24318025
gnl|UG|Bmo#S31276464
>bmo-miR-3389
gnl|UG|Bmo#S33249848
gnl|UG|Bmo#S31276364
gnl|UG|Bmo#S22496825
gnl|UG|Bmo#S23825835
gnl|UG|Bmo#S50373021
gnl|UG|Bmo#S32890760
gnl|UG|Bmo#S31276476
gnl|UG|Bmo#S26408653
gnl|UG|Bmo#S31276580
gnl|UG|Bmo#S18527090
gnl|UG|Bmo#S32838716
gnl|UG|Bmo#S31276339
gnl|UG|Bmo#S18527298
gnl|UG|Bmo#S42160187
gnl|UG|Bmo#S32890813
gnl|UG|Bmo#S46875109
gnl|UG|Bmo#S32890860
gnl|UG|Bmo#S27008544
gnl|UG|Bmo#S31276382
gnl|UG|Bmo#S31276403
gnl|UG|Bmo#S18527427
gnl|UG|Bmo#S32890864
gnl|UG|Bmo#S38655519
gnl|UG|Bmo#S32890682
>bmo-miR-2814
gnl|UG|Bmo#S32890972
gnl|UG|Bmo#S18527140
gnl|UG|Bmo#S34124193
gnl|UG|Bmo#S36163757
gnl|UG|Bmo#S31276486
gnl|UG|Bmo#S32890716
gnl|UG|Bmo#S31276473
gnl|UG|Bmo#S31276329
gnl|UG|Bmo#S38801099
>TE-miRNA-105
gnl|UG|Bmo#S27897664
gnl|UG|Bmo#S31276336
gnl|UG|Bmo#S32890752
gnl|UG|Bmo#S18527195
gnl|UG|Bmo#S32890754
gnl|UG|Bmo#S18527124
gnl|UG|Bmo#S37958320
gnl|UG|Bmo#S31823532
gnl|UG|Bmo#S41488894
gnl|UG|Bmo#S45780713
gnl|UG|Bmo#S27008544
gnl|UG|Bmo#S46916036
gnl|UG|Bmo#S18527263
gnl|UG|Bmo#S31276409
gnl|UG|Bmo#S27876757
gnl|UG|Bmo#S37438906
gnl|UG|Bmo#S32890729
gnl|UG|Bmo#S25698272
gnl|UG|Bmo#S18527345
gnl|UG|Bmo#S22496829
>TE-miRNA-29
gnl|UG|Bmo#S36139571
gnl|UG|Bmo#S31276482
gnl|UG|Bmo#S32890727
gnl|UG|Bmo#S32890752
gnl|UG|Bmo#S18527414
gnl|UG|Bmo#S38687904
gnl|UG|Bmo#S31093739
gnl|UG|Bmo#S18527266
gnl|UG|Bmo#S46916050
gnl|UG|Bmo#S46660810
gnl|UG|Bmo#S43236225
gnl|UG|Bmo#S37438906
gnl|UG|Bmo#S46916030
gnl|UG|Bmo#S31276394
gnl|UG|Bmo#S32890764
gnl|UG|Bmo#S18527437
gnl|UG|Bmo#S32714293
gnl|UG|Bmo#S46660806
>TE-miRNA-24
gnl|UG|Bmo#S31276520
gnl|UG|Bmo#S50389529
gnl|UG|Bmo#S50389430
gnl|UG|Bmo#S18527090
gnl|UG|Bmo#S32890752
gnl|UG|Bmo#S32890868
gnl|UG|Bmo#S46916051
gnl|UG|Bmo#S31276584
gnl|UG|Bmo#S18581561
gnl|UG|Bmo#S50389416
gnl|UG|Bmo#S31276524
gnl|UG|Bmo#S33209330
gnl|UG|Bmo#S32890723
gnl|UG|Bmo#S21737642
gnl|UG|Bmo#S18527245
gnl|UG|Bmo#S18527379
gnl|UG|Bmo#S38655519
gnl|UG|Bmo#S46660804
gnl|UG|Bmo#S24223850
gnl|UG|Bmo#S32890682
gnl|UG|Bmo#S32890722
gnl|UG|Bmo#S32890815
gnl|UG|Bmo#S18527274
gnl|UG|Bmo#S50373021
gnl|UG|Bmo#S31276339
gnl|UG|Bmo#S32890939
gnl|UG|Bmo#S44690686
gnl|UG|Bmo#S46875109
gnl|UG|Bmo#S18527328
gnl|UG|Bmo#S18527186
gnl|UG|Bmo#S46917050
gnl|UG|Bmo#S18581560
gnl|UG|Bmo#S18527248
gnl|UG|Bmo#S18527429
>TE-miRNA-15
gnl|UG|Bmo#S18527241
gnl|UG|Bmo#S27549456
gnl|UG|Bmo#S18527226
gnl|UG|Bmo#S18527491
gnl|UG|Bmo#S31276332
gnl|UG|Bmo#S43945582
gnl|UG|Bmo#S18527421
gnl|UG|Bmo#S18527342
gnl|UG|Bmo#S18527301
gnl|UG|Bmo#S31276452
gnl|UG|Bmo#S18527457
>TE-miRNA-97
gnl|UG|Bmo#S38432666
gnl|UG|Bmo#S35721306
gnl|UG|Bmo#S18527431
gnl|UG|Bmo#S31276328
gnl|UG|Bmo#S25698275
gnl|UG|Bmo#S18527135
gnl|UG|Bmo#S31276429
gnl|UG|Bmo#S18527269
>TE-miRNA-18
gnl|UG|Bmo#S22496825
gnl|UG|Bmo#S19551141
gnl|UG|Bmo#S32890937
gnl|UG|Bmo#S31276482
gnl|UG|Bmo#S18581564
gnl|UG|Bmo#S18527352
gnl|UG|Bmo#S31276586
gnl|UG|Bmo#S18527195
gnl|UG|Bmo#S18527406
gnl|UG|Bmo#S31276466
gnl|UG|Bmo#S18527118
gnl|UG|Bmo#S45780718
>TE-miRNA-16
gnl|UG|Bmo#S18527109
gnl|UG|Bmo#S18581564
gnl|UG|Bmo#S18527315
gnl|UG|Bmo#S18527224
gnl|UG|Bmo#S32890691
gnl|UG|Bmo#S18527139
gnl|UG|Bmo#S19551141
gnl|UG|Bmo#S31276524
gnl|UG|Bmo#S31276378
gnl|UG|Bmo#S23825830
gnl|UG|Bmo#S18527231
gnl|UG|Bmo#S31276332
gnl|UG|Bmo#S32890994
gnl|UG|Bmo#S46916030
gnl|UG|Bmo#S32890908
gnl|UG|Bmo#S31276486
gnl|UG|Bmo#S18527313
>TE-miRNA-87
gnl|UG|Bmo#S31276343
gnl|UG|Bmo#S32890929
gnl|UG|Bmo#S31276354
gnl|UG|Bmo#S32890760
gnl|UG|Bmo#S18527500
gnl|UG|Bmo#S31276410
gnl|UG|Bmo#S41605479
gnl|UG|Bmo#S25666231
gnl|UG|Bmo#S32890814
gnl|UG|Bmo#S38655519
gnl|UG|Bmo#S32890879
gnl|UG|Bmo#S18527428
gnl|UG|Bmo#S24238819
>TE-miRNA-106
gnl|UG|Bmo#S32890841
gnl|UG|Bmo#S31276508
gnl|UG|Bmo#S24318025
gnl|UG|Bmo#S18527245
>TE-miRNA-147
gnl|UG|Bmo#S31276435
gnl|UG|Bmo#S32890957
gnl|UG|Bmo#S18527109
gnl|UG|Bmo#S34484955
gnl|UG|Bmo#S22427326
gnl|UG|Bmo#S18527461
gnl|UG|Bmo#S31276405
gnl|UG|Bmo#S18527419
gnl|UG|Bmo#S31276378
gnl|UG|Bmo#S46916062
gnl|UG|Bmo#S18527245
gnl|UG|Bmo#S32890864
gnl|UG|Bmo#S18527153
gnl|UG|Bmo#S43236231
gnl|UG|Bmo#S42151979
gnl|UG|Bmo#S31276508
gnl|UG|Bmo#S31276398
gnl|UG|Bmo#S31276361
gnl|UG|Bmo#S31276457
gnl|UG|Bmo#S32890937
gnl|UG|Bmo#S18527181
gnl|UG|Bmo#S18527346
gnl|UG|Bmo#S41605479
gnl|UG|Bmo#S31276438
gnl|UG|Bmo#S41488894
gnl|UG|Bmo#S25698274
gnl|UG|Bmo#S32890960
gnl|UG|Bmo#S23825830
gnl|UG|Bmo#S31276486
gnl|UG|Bmo#S32890780
gnl|UG|Bmo#S31276500
gnl|UG|Bmo#S46916031
>TE-miRNA-111
gnl|UG|Bmo#S38801102
gnl|UG|Bmo#S40683320
gnl|UG|Bmo#S32890915
gnl|UG|Bmo#S46916033
gnl|UG|Bmo#S18527500
gnl|UG|Bmo#S18527156
gnl|UG|Bmo#S33890085
gnl|UG|Bmo#S18527387
gnl|UG|Bmo#S42160187
gnl|UG|Bmo#S43098707
gnl|UG|Bmo#S41348485
gnl|UG|Bmo#S18527084
gnl|UG|Bmo#S31276395
gnl|UG|Bmo#S46916030
gnl|UG|Bmo#S31276394
gnl|UG|Bmo#S38655519
gnl|UG|Bmo#S31276508
gnl|UG|Bmo#S42528793
gnl|UG|Bmo#S31276364
gnl|UG|Bmo#S32890937
gnl|UG|Bmo#S32890870
gnl|UG|Bmo#S46660800
gnl|UG|Bmo#S18527155
gnl|UG|Bmo#S18527346
gnl|UG|Bmo#S18527106
gnl|UG|Bmo#S31276376
gnl|UG|Bmo#S27008544
gnl|UG|Bmo#S46916026
gnl|UG|Bmo#S31276417
gnl|UG|Bmo#S22363581
gnl|UG|Bmo#S38432666
gnl|UG|Bmo#S32890744
gnl|UG|Bmo#S31276298
>TE-miRNA-120
gnl|UG|Bmo#S50155065
gnl|UG|Bmo#S31276417
gnl|UG|Bmo#S31276304
gnl|UG|Bmo#S41348485
gnl|UG|Bmo#S18527139
gnl|UG|Bmo#S45445945
gnl|UG|Bmo#S30065757
gnl|UG|Bmo#S18581564
gnl|UG|Bmo#S18527500
gnl|UG|Bmo#S18527346
gnl|UG|Bmo#S32890727
gnl|UG|Bmo#S18527431
gnl|UG|Bmo#S32890903
gnl|UG|Bmo#S44690686
gnl|UG|Bmo#S34273344
>TE-miRNA-85
gnl|UG|Bmo#S18527109
gnl|UG|Bmo#S31276438
gnl|UG|Bmo#S31276307
gnl|UG|Bmo#S32890837
gnl|UG|Bmo#S31276464
>TE-miRNA-157
gnl|UG|Bmo#S21591730
gnl|UG|Bmo#S31276290
gnl|UG|Bmo#S22363581
gnl|UG|Bmo#S19551141
gnl|UG|Bmo#S23825835
gnl|UG|Bmo#S18527154
gnl|UG|Bmo#S18581564
gnl|UG|Bmo#S32891007
gnl|UG|Bmo#S31276378
gnl|UG|Bmo#S31276291
gnl|UG|Bmo#S18527491
gnl|UG|Bmo#S50370825
gnl|UG|Bmo#S18527436
gnl|UG|Bmo#S32890936
>TE-miRNA-14
gnl|UG|Bmo#S31276331
gnl|UG|Bmo#S46916023
gnl|UG|Bmo#S31276482
gnl|UG|Bmo#S31276504
gnl|UG|Bmo#S18527500
gnl|UG|Bmo#S24662612
gnl|UG|Bmo#S41488894
gnl|UG|Bmo#S31276338
gnl|UG|Bmo#S18527457
>TE-miRNA-104
gnl|UG|Bmo#S25698274
gnl|UG|Bmo#S50389529
gnl|UG|Bmo#S38687905
>TE-miRNA-133
gnl|UG|Bmo#S18527420
gnl|UG|Bmo#S35462230
gnl|UG|Bmo#S31276422
>TE-miRNA-91
gnl|UG|Bmo#S32890723
gnl|UG|Bmo#S46660802
gnl|UG|Bmo#S18527084
gnl|UG|Bmo#S18527194
gnl|UG|Bmo#S18527245
gnl|UG|Bmo#S40978764
gnl|UG|Bmo#S46916047
gnl|UG|Bmo#S50370825
gnl|UG|Bmo#S18527124
gnl|UG|Bmo#S25698272
gnl|UG|Bmo#S46916032
gnl|UG|Bmo#S42160186
>TE-miRNA-39
gnl|UG|Bmo#S32890985
gnl|UG|Bmo#S50211515
>TE-miRNA-7
gnl|UG|Bmo#S31276331
gnl|UG|Bmo#S18527226
gnl|UG|Bmo#S32890937
gnl|UG|Bmo#S18527490
gnl|UG|Bmo#S39839779
gnl|UG|Bmo#S18527461
gnl|UG|Bmo#S31276547
gnl|UG|Bmo#S50389416
>TE-miRNA-143
gnl|UG|Bmo#S31276577
gnl|UG|Bmo#S45445946
gnl|UG|Bmo#S38655519
gnl|UG|Bmo#S38751567
gnl|UG|Bmo#S31276403
gnl|UG|Bmo#S31276380
>TE-miRNA-2
gnl|UG|Bmo#S42151977
gnl|UG|Bmo#S18527297
gnl|UG|Bmo#S32890850
gnl|UG|Bmo#S32890853
gnl|UG|Bmo#S43235568
gnl|UG|Bmo#S31276341
gnl|UG|Bmo#S18527155
>TE-miRNA-114
gnl|UG|Bmo#S31276482
gnl|UG|Bmo#S26186342
gnl|UG|Bmo#S42500082
gnl|UG|Bmo#S18527309
gnl|UG|Bmo#S38687903
>TE-miRNA-77
gnl|UG|Bmo#S18527431
gnl|UG|Bmo#S21621270
gnl|UG|Bmo#S31276439
gnl|UG|Bmo#S18527224
gnl|UG|Bmo#S48830559
gnl|UG|Bmo#S31276376
gnl|UG|Bmo#S33890044
>TE-miRNA-73
gnl|UG|Bmo#S31276482
gnl|UG|Bmo#S27897664
gnl|UG|Bmo#S31276504
gnl|UG|Bmo#S18527181
gnl|UG|Bmo#S32890837
gnl|UG|Bmo#S18527346
gnl|UG|Bmo#S18527315
gnl|UG|Bmo#S18527191
gnl|UG|Bmo#S18527489
gnl|UG|Bmo#S18527130
gnl|UG|Bmo#S32890988
gnl|UG|Bmo#S44690686
gnl|UG|Bmo#S29910302
gnl|UG|Bmo#S18527411
gnl|UG|Bmo#S38687905
gnl|UG|Bmo#S18527096
gnl|UG|Bmo#S22757310
gnl|UG|Bmo#S31276417
gnl|UG|Bmo#S22363581
gnl|UG|Bmo#S43236225
gnl|UG|Bmo#S38751568
gnl|UG|Bmo#S18527186
gnl|UG|Bmo#S38687903
gnl|UG|Bmo#S31276410
gnl|UG|Bmo#S18527137
gnl|UG|Bmo#S25666231
gnl|UG|Bmo#S25698272
gnl|UG|Bmo#S18527248
gnl|UG|Bmo#S50389425
gnl|UG|Bmo#S26540845
gnl|UG|Bmo#S39545550
>TE-miRNA-126
gnl|UG|Bmo#S27549456
gnl|UG|Bmo#S18527227
gnl|UG|Bmo#S31093743
gnl|UG|Bmo#S38687903
gnl|UG|Bmo#S38687904
gnl|UG|Bmo#S41605478
gnl|UG|Bmo#S32890991
gnl|UG|Bmo#S42151979
gnl|UG|Bmo#S27598435
gnl|UG|Bmo#S18527096
>TE-miRNA-160
gnl|UG|Bmo#S27897664
gnl|UG|Bmo#S18527490
>TE-miRNA-156
gnl|UG|Bmo#S46916047
gnl|UG|Bmo#S31276520
gnl|UG|Bmo#S24318025
gnl|UG|Bmo#S31276332
>TE-miRNA-48
gnl|UG|Bmo#S40683320
gnl|UG|Bmo#S32890915
gnl|UG|Bmo#S31276341
gnl|UG|Bmo#S18527352
gnl|UG|Bmo#S18527191
gnl|UG|Bmo#S34328566
gnl|UG|Bmo#S32890754
gnl|UG|Bmo#S18527116
gnl|UG|Bmo#S44690686
gnl|UG|Bmo#S32890813
gnl|UG|Bmo#S50155065
gnl|UG|Bmo#S18527453
gnl|UG|Bmo#S31276513
gnl|UG|Bmo#S46916062
gnl|UG|Bmo#S31276586
gnl|UG|Bmo#S32890903
gnl|UG|Bmo#S34273344
>TE-miRNA-130
gnl|UG|Bmo#S27549456
gnl|UG|Bmo#S48830559
>TE-miRNA-112
gnl|UG|Bmo#S33890044
>TE-miRNA-134
gnl|UG|Bmo#S31276513
gnl|UG|Bmo#S32235128
gnl|UG|Bmo#S32890811
gnl|UG|Bmo#S32890774
gnl|UG|Bmo#S19690363
gnl|UG|Bmo#S34273344
>TE-miRNA-10
gnl|UG|Bmo#S31276436
gnl|UG|Bmo#S33855250
gnl|UG|Bmo#S18527500
gnl|UG|Bmo#S18527227
gnl|UG|Bmo#S18527090
gnl|UG|Bmo#S42160187
gnl|UG|Bmo#S31276295
gnl|UG|Bmo#S50389416
gnl|UG|Bmo#S34817732
gnl|UG|Bmo#S18527490
gnl|UG|Bmo#S31276562
gnl|UG|Bmo#S32890937
gnl|UG|Bmo#S18581564
gnl|UG|Bmo#S31276504
gnl|UG|Bmo#S27897664
gnl|UG|Bmo#S18527346
gnl|UG|Bmo#S18527489
gnl|UG|Bmo#S18527298
gnl|UG|Bmo#S32890787
gnl|UG|Bmo#S31276307
gnl|UG|Bmo#S38687905
gnl|UG|Bmo#S18527182
gnl|UG|Bmo#S31276331
gnl|UG|Bmo#S18527100
gnl|UG|Bmo#S43236225
gnl|UG|Bmo#S31276513
gnl|UG|Bmo#S19551141
gnl|UG|Bmo#S18527140
gnl|UG|Bmo#S32890744
gnl|UG|Bmo#S18527320
gnl|UG|Bmo#S18527231
gnl|UG|Bmo#S18527404
gnl|UG|Bmo#S31276410
gnl|UG|Bmo#S38687903
gnl|UG|Bmo#S24662612
gnl|UG|Bmo#S32890903
gnl|UG|Bmo#S32890938
gnl|UG|Bmo#S32890742
gnl|UG|Bmo#S32890735
>TE-miRNA-99
gnl|UG|Bmo#S18581564
gnl|UG|Bmo#S32890719
gnl|UG|Bmo#S32890743
gnl|UG|Bmo#S38655524
gnl|UG|Bmo#S18527406
gnl|UG|Bmo#S32890887
gnl|UG|Bmo#S46916027
gnl|UG|Bmo#S32890718
gnl|UG|Bmo#S42160187
gnl|UG|Bmo#S44690686
gnl|UG|Bmo#S46916058
gnl|UG|Bmo#S50211518
gnl|UG|Bmo#S33890088
gnl|UG|Bmo#S19551141
gnl|UG|Bmo#S18527140
gnl|UG|Bmo#S31276524
gnl|UG|Bmo#S31276495
gnl|UG|Bmo#S46916042
gnl|UG|Bmo#S18527169
gnl|UG|Bmo#S18527084
gnl|UG|Bmo#S18527231
gnl|UG|Bmo#S46932901
gnl|UG|Bmo#S32890817
>bmo-miR-3318
gnl|UG|Bmo#S31276461
gnl|UG|Bmo#S36161129
gnl|UG|Bmo#S18527135
gnl|UG|Bmo#S32890760
gnl|UG|Bmo#S18527422
gnl|UG|Bmo#S50389430
gnl|UG|Bmo#S32890953
>bmo-miR-3332
gnl|UG|Bmo#S31276435
gnl|UG|Bmo#S18581564
gnl|UG|Bmo#S27897664
gnl|UG|Bmo#S32890760
gnl|UG|Bmo#S18527500
gnl|UG|Bmo#S18527090
gnl|UG|Bmo#S18527346
gnl|UG|Bmo#S34328566
gnl|UG|Bmo#S18527406
gnl|UG|Bmo#S25698275
gnl|UG|Bmo#S27008544
gnl|UG|Bmo#S18527365
gnl|UG|Bmo#S18527139
gnl|UG|Bmo#S31276513
gnl|UG|Bmo#S19551141
gnl|UG|Bmo#S32890774
gnl|UG|Bmo#S50389414
gnl|UG|Bmo#S18527490
gnl|UG|Bmo#S18527245
gnl|UG|Bmo#S31276410
gnl|UG|Bmo#S36163757
gnl|UG|Bmo#S31276348
gnl|UG|Bmo#S32890817
>TE-miRNA-47
gnl|UG|Bmo#S18527226
gnl|UG|Bmo#S31276482
gnl|UG|Bmo#S37958322
gnl|UG|Bmo#S18527346
gnl|UG|Bmo#S31276380
gnl|UG|Bmo#S34328566
gnl|UG|Bmo#S18527406
gnl|UG|Bmo#S18527156
gnl|UG|Bmo#S31823532
gnl|UG|Bmo#S18527436
gnl|UG|Bmo#S24623924
gnl|UG|Bmo#S50155065
gnl|UG|Bmo#S46916036
gnl|UG|Bmo#S31276577
gnl|UG|Bmo#S45445945
gnl|UG|Bmo#S46916062
gnl|UG|Bmo#S31276472
gnl|UG|Bmo#S18527431
gnl|UG|Bmo#S32890903
gnl|UG|Bmo#S26540845
>TE-miRNA-116
gnl|UG|Bmo#S34817732
gnl|UG|Bmo#S18527419
gnl|UG|Bmo#S50211515
gnl|UG|Bmo#S31276513
gnl|UG|Bmo#S31276361
gnl|UG|Bmo#S32890838
gnl|UG|Bmo#S32890719
gnl|UG|Bmo#S42160187
gnl|UG|Bmo#S38687902
gnl|UG|Bmo#S18527269
>TE-miRNA-40
gnl|UG|Bmo#S18527420
gnl|UG|Bmo#S31276482
gnl|UG|Bmo#S18527227
gnl|UG|Bmo#S18527424
gnl|UG|Bmo#S34328566
gnl|UG|Bmo#S31276426
gnl|UG|Bmo#S18527431
gnl|UG|Bmo#S31276425
gnl|UG|Bmo#S31276546
gnl|UG|Bmo#S22757312
>TE-miRNA-46
gnl|UG|Bmo#S32890992
gnl|UG|Bmo#S39545548
gnl|UG|Bmo#S43098716
gnl|UG|Bmo#S32890853
gnl|UG|Bmo#S40683320
gnl|UG|Bmo#S23825835
gnl|UG|Bmo#S31276482
gnl|UG|Bmo#S31276504
gnl|UG|Bmo#S32890714
gnl|UG|Bmo#S18527130
gnl|UG|Bmo#S46916051
gnl|UG|Bmo#S31276376
gnl|UG|Bmo#S18527139
gnl|UG|Bmo#S31276513
gnl|UG|Bmo#S32890729
gnl|UG|Bmo#S38687903
gnl|UG|Bmo#S31276348
gnl|UG|Bmo#S32890999
gnl|UG|Bmo#S32890938
>TE-miRNA-135
gnl|UG|Bmo#S18527139
gnl|UG|Bmo#S30065757
gnl|UG|Bmo#S32890772
gnl|UG|Bmo#S32890837
gnl|UG|Bmo#S18527433
>TE-miRNA-125
gnl|UG|Bmo#S31276308
gnl|UG|Bmo#S32890915
gnl|UG|Bmo#S31276482
gnl|UG|Bmo#S26408653
gnl|UG|Bmo#S31276348
gnl|UG|Bmo#S32890988
gnl|UG|Bmo#S34124192
gnl|UG|Bmo#S32890807
gnl|UG|Bmo#S31276562
gnl|UG|Bmo#S31276376
>TE-miRNA-36
gnl|UG|Bmo#S31276330
gnl|UG|Bmo#S43235568
gnl|UG|Bmo#S31276549
gnl|UG|Bmo#S46916033
gnl|UG|Bmo#S26408653
gnl|UG|Bmo#S18527346
gnl|UG|Bmo#S31276407
gnl|UG|Bmo#S18527156
gnl|UG|Bmo#S32891004
gnl|UG|Bmo#S31276529
gnl|UG|Bmo#S32890812
gnl|UG|Bmo#S18527433
gnl|UG|Bmo#S50211518
gnl|UG|Bmo#S18527139
gnl|UG|Bmo#S31276513
gnl|UG|Bmo#S18527140
gnl|UG|Bmo#S24238817
gnl|UG|Bmo#S42151977
gnl|UG|Bmo#S50211523
gnl|UG|Bmo#S36163757
gnl|UG|Bmo#S31276381
gnl|UG|Bmo#S31276467
gnl|UG|Bmo#S31276464
>TE-miRNA-71
gnl|UG|Bmo#S18527100
gnl|UG|Bmo#S43945604
gnl|UG|Bmo#S50389529
>bmo-miR-2838
gnl|UG|Bmo#S21621270
gnl|UG|Bmo#S18527116
gnl|UG|Bmo#S31276403
gnl|UG|Bmo#S46660806
gnl|UG|Bmo#S18527269
gnl|UG|Bmo#S31276339
>TE-miRNA-66
gnl|UG|Bmo#S50211523
gnl|UG|Bmo#S45445946
gnl|UG|Bmo#S18527225
>TE-miRNA-136
gnl|UG|Bmo#S50211518
gnl|UG|Bmo#S18527139
gnl|UG|Bmo#S31276461
gnl|UG|Bmo#S18527274
gnl|UG|Bmo#S45780712
gnl|UG|Bmo#S18527253
gnl|UG|Bmo#S18527310
gnl|UG|Bmo#S32890752
gnl|UG|Bmo#S18527298
gnl|UG|Bmo#S39545549
gnl|UG|Bmo#S32890787
gnl|UG|Bmo#S43236231
gnl|UG|Bmo#S27598435
gnl|UG|Bmo#S32072342
>TE-miRNA-44
gnl|UG|Bmo#S35598981
gnl|UG|Bmo#S18527186
gnl|UG|Bmo#S31276501
gnl|UG|Bmo#S32890837
gnl|UG|Bmo#S19189802
gnl|UG|Bmo#S18527309
gnl|UG|Bmo#S32890939
gnl|UG|Bmo#S18527199
gnl|UG|Bmo#S31276348
gnl|UG|Bmo#S31276559
gnl|UG|Bmo#S31276579
gnl|UG|Bmo#S18527225
gnl|UG|Bmo#S18527345
>TE-miRNA-83
gnl|UG|Bmo#S46660810
gnl|UG|Bmo#S26991539
gnl|UG|Bmo#S27897664
>TE-miRNA-148
gnl|UG|Bmo#S18527109
gnl|UG|Bmo#S23825835
gnl|UG|Bmo#S50373021
gnl|UG|Bmo#S18527424
gnl|UG|Bmo#S32838716
gnl|UG|Bmo#S34484955
gnl|UG|Bmo#S32890887
gnl|UG|Bmo#S32890990
gnl|UG|Bmo#S46916048
gnl|UG|Bmo#S41488894
gnl|UG|Bmo#S44690686
gnl|UG|Bmo#S43235567
gnl|UG|Bmo#S46875109
gnl|UG|Bmo#S31276523
gnl|UG|Bmo#S18527096
gnl|UG|Bmo#S43236225
gnl|UG|Bmo#S46916042
gnl|UG|Bmo#S18527320
gnl|UG|Bmo#S32890926
gnl|UG|Bmo#S27876757
gnl|UG|Bmo#S32890729
gnl|UG|Bmo#S32890715
gnl|UG|Bmo#S46916064
gnl|UG|Bmo#S32890764
gnl|UG|Bmo#S32890999
gnl|UG|Bmo#S31276486
>TE-miRNA-13
gnl|UG|Bmo#S18527100
gnl|UG|Bmo#S31276304
gnl|UG|Bmo#S31276578
gnl|UG|Bmo#S32890774
gnl|UG|Bmo#S18527088
gnl|UG|Bmo#S18527320
gnl|UG|Bmo#S18527335
gnl|UG|Bmo#S31276588
gnl|UG|Bmo#S18527351
gnl|UG|Bmo#S24223850
gnl|UG|Bmo#S19690363
gnl|UG|Bmo#S31276467
gnl|UG|Bmo#S32890740
>TE-miRNA-127
gnl|UG|Bmo#S18527116
gnl|UG|Bmo#S27897664
gnl|UG|Bmo#S50389430
>TE-miRNA-79
gnl|UG|Bmo#S31276361
gnl|UG|Bmo#S31276574
gnl|UG|Bmo#S18527181
gnl|UG|Bmo#S31276291
gnl|UG|Bmo#S18527227
gnl|UG|Bmo#S32890714
gnl|UG|Bmo#S18527191
gnl|UG|Bmo#S41488894
gnl|UG|Bmo#S32890871
gnl|UG|Bmo#S26540848
gnl|UG|Bmo#S46916058
gnl|UG|Bmo#S18527328
gnl|UG|Bmo#S48378563
gnl|UG|Bmo#S50155065
gnl|UG|Bmo#S31276577
gnl|UG|Bmo#S32890774
gnl|UG|Bmo#S18527404
gnl|UG|Bmo#S46660797
gnl|UG|Bmo#S31276463
gnl|UG|Bmo#S46932901
gnl|UG|Bmo#S39839779
>TE-miRNA-102
gnl|UG|Bmo#S18527258
gnl|UG|Bmo#S33249848
gnl|UG|Bmo#S38801102
gnl|UG|Bmo#S18527344
gnl|UG|Bmo#S18527124
gnl|UG|Bmo#S18527182
gnl|UG|Bmo#S18527139
gnl|UG|Bmo#S31276578
gnl|UG|Bmo#S47022715
gnl|UG|Bmo#S18527140
gnl|UG|Bmo#S32235128
gnl|UG|Bmo#S31276430
gnl|UG|Bmo#S32890753
gnl|UG|Bmo#S31276547
gnl|UG|Bmo#S32890991
gnl|UG|Bmo#S31276500
>TE-miRNA-17
gnl|UG|Bmo#S32890853
gnl|UG|Bmo#S18527274
gnl|UG|Bmo#S31276482
gnl|UG|Bmo#S32890870
gnl|UG|Bmo#S22374338
gnl|UG|Bmo#S31276455
gnl|UG|Bmo#S18527195
gnl|UG|Bmo#S38687904
gnl|UG|Bmo#S32891004
gnl|UG|Bmo#S46916051
gnl|UG|Bmo#S31276376
gnl|UG|Bmo#S31276396
gnl|UG|Bmo#S18527411
gnl|UG|Bmo#S18527100
gnl|UG|Bmo#S32890830
gnl|UG|Bmo#S31276586
gnl|UG|Bmo#S32890862
gnl|UG|Bmo#S22757312
gnl|UG|Bmo#S18527380
gnl|UG|Bmo#S22496829
>TE-miRNA-128
gnl|UG|Bmo#S32890957
gnl|UG|Bmo#S32891003
gnl|UG|Bmo#S32890915
gnl|UG|Bmo#S31276457
gnl|UG|Bmo#S31276482
gnl|UG|Bmo#S32890870
gnl|UG|Bmo#S32890727
gnl|UG|Bmo#S31276328
gnl|UG|Bmo#S37958320
gnl|UG|Bmo#S25698275
gnl|UG|Bmo#S31276525
gnl|UG|Bmo#S44690686
gnl|UG|Bmo#S32890813
gnl|UG|Bmo#S32890768
gnl|UG|Bmo#S24238819
gnl|UG|Bmo#S18527182
gnl|UG|Bmo#S34817732
gnl|UG|Bmo#S40833806
gnl|UG|Bmo#S22484516
gnl|UG|Bmo#S31276403
gnl|UG|Bmo#S31276439
gnl|UG|Bmo#S23825830
gnl|UG|Bmo#S18527245
gnl|UG|Bmo#S18527201
gnl|UG|Bmo#S31276332
gnl|UG|Bmo#S46916047
gnl|UG|Bmo#S32890903
gnl|UG|Bmo#S32890807
gnl|UG|Bmo#S32890999
gnl|UG|Bmo#S24318025
gnl|UG|Bmo#S22757312
gnl|UG|Bmo#S18527345
gnl|UG|Bmo#S18527380
>TE-miRNA-62
gnl|UG|Bmo#S18527100
gnl|UG|Bmo#S32235128
gnl|UG|Bmo#S26186342
gnl|UG|Bmo#S31276403
gnl|UG|Bmo#S32838716
gnl|UG|Bmo#S18527309
gnl|UG|Bmo#S32890887
gnl|UG|Bmo#S32890812
gnl|UG|Bmo#S42500082
gnl|UG|Bmo#S18527433
gnl|UG|Bmo#S22757310
>TE-miRNA-59
gnl|UG|Bmo#S27897664
gnl|UG|Bmo#S18527500
gnl|UG|Bmo#S34484958
gnl|UG|Bmo#S18527090
gnl|UG|Bmo#S18527191
gnl|UG|Bmo#S31276536
gnl|UG|Bmo#S18527182
gnl|UG|Bmo#S50389416
gnl|UG|Bmo#S18527100
gnl|UG|Bmo#S18527420
gnl|UG|Bmo#S47022715
gnl|UG|Bmo#S18527273
gnl|UG|Bmo#S18527320
gnl|UG|Bmo#S31276512
gnl|UG|Bmo#S18527380
gnl|UG|Bmo#S18527429
gnl|UG|Bmo#S18527345
>TE-miRNA-30
gnl|UG|Bmo#S32890866
gnl|UG|Bmo#S32890972
gnl|UG|Bmo#S48830559
[truncated: 798 more rows]
