# Supplementary material for: Transposable-Element Associated Small RNAs in Bombyx mori Genome
Source: PLoS One. 2012 May 8;7(5):e36599. doi: 10.1371/journal.pone.0036599 (PMC3359762; doi:10.1371/journal.pone.0036599)
Supplement: Table S3 — TE-associated piRNAs and siRNAs in silkworm genome. (XLS) [file pone.0036599.s006.xls]

## Sheet: TE-siRNAs
TE-siRNAs in silkworm	copy no.	sequences	TEs
TE-siRNA-1	5593	TCCCTGGTTGATCCTGCCAGT	bm_1645
TE-siRNA-2	5290	CGCGCCGGTTCGTACCCATAT	bm_1645
TE-siRNA-3	3243	TCGTCGCTGAAAAACCACTAC	bm_1645
TE-siRNA-4	3046	TTCGACGGGGTAACCCAAAGTG	bm_1645
TE-siRNA-5	2868	AGTGCGTGTTTGTTTGAACGT	bm_1645
TE-siRNA-6	2820	GCGATGATACAGTTTCGGGCA	bm_1645
TE-siRNA-7	1845	GAAACTCGAATGAACGAACGGA	bm_1645
TE-siRNA-8	1806	GGACCTTGAAAATTCAGGTGAG	bm_1645
TE-siRNA-9	1740	CCACGCATTCGGACGGTATCA	bm_1645
TE-siRNA-10	1366	AAACCTGCGAAACTCGAATGA	bm_1645
TE-siRNA-11	1345	AGCGAACAGGAATATAGCCCAG	bm_1645
TE-siRNA-12	1336	AGGCGTAACGAAAGTGAAGGC	bm_1645
TE-siRNA-13	1325	CGTACCCATATCCGCAGCAGGT	bm_1645
TE-siRNA-14	1285	CCGGTTCGTACCCATATCCGC	bm_1645
TE-siRNA-15	1277	AAGGGAGATATGGTTCGGAACG	bm_1645
TE-siRNA-16	1205	ACTTCTCTCTTAGTAATGCAT	bm_1645
TE-siRNA-17	1191	GCCCTGCGCCAGGTGATTCGT	bm_1645
TE-siRNA-18	1146	TTTCCTGCCTTAGTGCGGACGC	bm_1645
TE-siRNA-19	1094	CTCGTTTCCAATCAGTGAATGA	bm_1645
TE-siRNA-20	1047	CAGCCGTGCAGTCTCGGACTA	bm_1645
TE-siRNA-21	995	CTGAGCACAAATGCTGGGACC	bm_1645
TE-siRNA-22	933	GGGATGTACGTGGAGATGTCG	bm_1645
TE-siRNA-23	920	ACGTTCGTGATTTTCGCACTCC	bm_1645
TE-siRNA-24	877	CCGCGAGACCGATAGCGAACAA	bm_1645
TE-siRNA-25	819	CTGTCTAATTAAAACAAAGCA	bm_1645
TE-siRNA-26	798	CGGAATCCGCTAAGGAGTGTGC	bm_1645
TE-siRNA-27	782	CGTCTGTTGTCGCAGCCGTGC	bm_1645
TE-siRNA-28	744	CTGAGCACAAATGCTGGGACCC	bm_1645
TE-siRNA-29	739	ACCGCCGTTCAACGGTCAGCT	bm_1645
TE-siRNA-30	670	CCGGCTTACTCGAACGATGAA	bm_1645
TE-siRNA-31	646	ATCTACTATCTAGCGAAACCA	bm_1645	R2Bm
TE-siRNA-32	597	ACGCAATGTGATTTCTGCCCA	bm_1645
TE-siRNA-33	590	ACTCACCTGCCGAAGCAACCA	bm_1645
TE-siRNA-34	585	AACCGTTTCAATAATCGTTCC	bm_1645
TE-siRNA-35	571	AGTGTGCAACGACTCACCTGC	bm_1645
TE-siRNA-36	567	CCAAGGAGTCTAGCATGTGTG	bm_1645
TE-siRNA-37	537	GACCCTGTTGAGCTTGACTCT	bm_1645
TE-siRNA-38	534	CGTTTAGAACACGTTCGGACCG	bm_1645
TE-siRNA-39	521	GGTCGCTCATGACAGCAGGACG	bm_1645
TE-siRNA-40	510	GTGTTCGACGGGGTAACCCAAA	bm_1645
TE-siRNA-41	510	CTCGAACGATGAAGCCGGAGAT	bm_1645
TE-siRNA-42	504	GTCTGGGCGTGAGCCCGCTTGG	bm_1645
TE-siRNA-43	504	AACCAAACGTAGTGTTAAGGC	bm_1645
TE-siRNA-44	499	CTGAACGCCTCTAAGGCCGAA	bm_1645
TE-siRNA-45	480	GGCCGAAGCCAGCCTAGCCGA	bm_1645
TE-siRNA-46	479	GGAACCCGGCAGCGGAACCGT	bm_1645
TE-siRNA-47	472	AACGTCTGCGATGATACAGTT	bm_1645
TE-siRNA-48	471	CGACTCCTGTCCAAGTTCGTCT	bm_1645
TE-siRNA-49	458	GCTCGGAATAGTCTGTAGACGA	bm_1645
TE-siRNA-50	455	CGATGATACAGTTTCGGGCAC	bm_1645
TE-siRNA-51	443	GTTGTTGGGAAGTTGACCAAA	bm_1645
TE-siRNA-52	441	AGACTAATCGAACCATCTAGTA	bm_1645
TE-siRNA-53	437	GAGATCTGATGACGGTGCCAA	bm_1645
TE-siRNA-54	421	AGACCGATAGCGAACAAGTACC	bm_1645
TE-siRNA-55	414	GATTATGCCTGAACGCCTCTAA	bm_1645
TE-siRNA-56	407	TGCCTATACACTACCGTTACCG	bm_1645
TE-siRNA-57	407	CCCTGCCCTTTGTACACACCG	bm_1645
TE-siRNA-58	407	GAAACCAAAGATTTTGGACTCC	bm_1645
TE-siRNA-59	405	CCGCGTGATCCGGTTCGAGGA	bm_1645
TE-siRNA-60	404	CATTGTTTCATTACTTACTCG	bm_1645
TE-siRNA-61	402	CTGTCCCTATCTACTATCTAGC	bm_1645	R2Bm
TE-siRNA-62	399	TCGGTTTTTTTCTTAACACGT	bm_1645
TE-siRNA-63	395	GCGTGTTTGTTTGAACGTCTGC	bm_1645
TE-siRNA-64	393	CTGGTCGATGTTCGTGCGTTA	bm_1645
TE-siRNA-65	392	CTGCGAAACTCGAATGAACGAA	bm_1645
TE-siRNA-66	384	AAACTCCATCTAAGGCTAAAT	bm_1645
TE-siRNA-67	383	AGCTCAGAACTGGCACGGACAA	bm_1645
TE-siRNA-68	383	GACGCTCCTTAGAGTCGGGTT	bm_1645
TE-siRNA-69	379	CTGTCAAAGAATAACGCAGGT	bm_1645
TE-siRNA-70	378	GAAACCACAGCCAAGGGAACG	R2Bm
TE-siRNA-71	373	CGCTCGACGTTCGCTCAGGGA	bm_1645
TE-siRNA-72	367	CGGCAAGGATATGCTCACTGT	bm_1645
TE-siRNA-73	360	GATGTTCAGTACGCATAGGGA	bm_1645
TE-siRNA-74	360	CGCGCGCTACACTGAAGGAAT	bm_1645
TE-siRNA-75	356	GTGTCGGGTTTGGACGGGAAG	bm_1645
TE-siRNA-76	345	TTTACCCTACTGATGGCTTGT	bm_1645
TE-siRNA-77	339	ACTATCTAGCGAAACCACAGCC	bm_1645	R2Bm
TE-siRNA-78	339	GTCAGTCGATCCTAAGCTCAA	bm_1645
TE-siRNA-79	335	CTGAAAATGGATGGCGCTGAA	bm_1645
TE-siRNA-80	332	ATCGTCTTACGTTTCGGACTG	bm_1645
TE-siRNA-81	331	GGTTCGGAACGCGAAGAGCAC	bm_1645
TE-siRNA-82	329	CTCGCGTTGATTACGTCCCTG	bm_1645
TE-siRNA-83	327	CCTCAACCTATTCTCAAACTT	bm_1645
TE-siRNA-84	325	GTCGGCGTTGTTGGGAAGTTGA	bm_1645
TE-siRNA-85	314	CCCTATCTACTATCTAGCGAA	bm_1645	R2Bm
TE-siRNA-86	312	GAGTTCAAGAGTACGTGAAACC	bm_1645
TE-siRNA-87	309	CGTAACGAAAGTGAAGGCGAA	bm_1645
TE-siRNA-88	309	GCGAGCGAACAGGAATATAGCC	bm_1645
TE-siRNA-89	305	CGTGCACTTCTCTCTTAGTAAT	bm_1645
TE-siRNA-90	304	CGGACATTTGGTTCATGCACTC	bm_1645
TE-siRNA-91	303	CAGGGAGGATCACCCGCCGAA	bm_1645
TE-siRNA-92	298	GTGGGATGAACCAAACGTAGT	bm_1645
TE-siRNA-93	297	CTAGTAGCTGGTTCCGTCCGA	bm_1645
TE-siRNA-94	290	CGCTGAAGCGTTTTGCCTATAC	bm_1645
TE-siRNA-95	287	TCTTCTATGTTCAATAACCGA	bm_447
TE-siRNA-96	282	TGGATCCGTAACTTCGGAATA	bm_1645
TE-siRNA-97	281	AACGTCGTATTTTCTCGTTTCC	bm_1645
TE-siRNA-98	278	GCGAAAATCGTCTTACGTTTC	bm_1645
TE-siRNA-99	278	GGTGCAGATCTTGGTGGTAGT	bm_1645
TE-siRNA-100	274	ACACTACCGTTACCGGCACGT	bm_1645
TE-siRNA-101	272	AGATATGGTTCGGAACGCGAA	bm_1645
TE-siRNA-102	272	GAGGCATTGGGGCCGAAACGA	bm_1645
TE-siRNA-103	268	GACTAGTGCGTGTTTGTTTGAA	bm_1645
TE-siRNA-104	267	GTCGATAGAATAATGTAGGTAA	bm_1645
TE-siRNA-105	265	GGGTGTTGACGCAATGTGATT	bm_1645
TE-siRNA-106	265	GGAGAGATCTTATGTCGATGT	bm_1645
TE-siRNA-107	264	ACCACTACTTTCATTGTTTCA	bm_1645
TE-siRNA-108	262	ATGAACGAACGGAGAGATTCA	bm_1645
TE-siRNA-109	261	AAACTCGAATGAACGAACGGA	bm_1645
TE-siRNA-110	258	ATGGCCCTCGCGGGTGTTGAC	bm_1645
TE-siRNA-111	258	CGTCCGGCCCGACGCAAGTCAA	bm_1645
TE-siRNA-112	255	CGAGTTCCATGGAATCCTATA	bm_1645
TE-siRNA-113	253	AGCCAAATGCCTCGTCATCTA	bm_1157	bm_1645	bm_530	R2Bm
TE-siRNA-114	246	GCTGTGGGATGAACCAAACGT	bm_1645
TE-siRNA-115	245	GGTCAGCTCAGAACTGGCACGG	bm_1645
TE-siRNA-116	244	ATATGACCGCGAGACCGATAG	bm_1645
TE-siRNA-117	244	CCGCACGCGCGCTACACTGAA	bm_1645
TE-siRNA-118	243	AGGATGAAATTATCGAGCTAC	bm_1645
TE-siRNA-119	243	GAACAAGTACCGTGAGGGAAA	bm_1645
TE-siRNA-120	240	CCGTAACTTCGGAATAAGGAT	bm_1645
TE-siRNA-121	240	CAGCCCTGAAAATGGATGGCG	bm_1645
TE-siRNA-122	238	CGTGCAGTCTCGGACTAGTGC	bm_1645
TE-siRNA-123	238	ACGTCCCTGCCCTTTGTACAC	bm_1645
TE-siRNA-124	238	ATCTCACCAGGCCCGGACACC	bm_1645
TE-siRNA-125	235	TGGCTTGATCCAGATGTTCAG	bm_1645
TE-siRNA-126	235	GGACAGAAACCTCGCGTGGAGC	bm_1645
TE-siRNA-127	230	AGAATAATGTAGGTAAGGGAA	bm_1645
TE-siRNA-128	229	TTCGCTCAGGGAGGATGAAAT	bm_1645
TE-siRNA-129	226	CTCCCGCGTGATCCGGTTCGA	bm_1645
TE-siRNA-130	224	ACAAACTTTAATGCTCGACAAA	bm_679
TE-siRNA-131	221	GAACTCCGGCTTACTCGAACGA	bm_1645
TE-siRNA-132	218	GATAGCGAACAAGTACCGTGA	bm_1645
TE-siRNA-133	217	ACGTGAAGAAATTCAAGCAAG	bm_1645	R2Bm
TE-siRNA-134	216	GTATAAAGAGTTTTTAGCAAGA	bm_1645
TE-siRNA-135	214	CGACTGTCTAATTAAAACAAA	bm_1645
TE-siRNA-136	214	GATCTTGGTGGTAGTAGCAAA	bm_1645
TE-siRNA-137	214	TTGGGAAGTTGACCAAACTTG	bm_1645
TE-siRNA-138	211	GAATCAGCGGGGAAAGAAGAC	bm_1645
TE-siRNA-139	211	GTGAGGTCTTCGGACCGACACG	bm_1645
TE-siRNA-140	207	ACATCTGTCAAAGAATAACGC	bm_1645
TE-siRNA-141	207	GGAGACATGAGAGGTGTAGCA	bm_1645
TE-siRNA-142	206	AGAGTACGTGAAACCGTTCAG	bm_1645
TE-siRNA-143	203	GTTTCCAATCAGTGAATGAAGG	bm_1645
TE-siRNA-144	202	AGTTTGACTGGGGCGGTACAT	bm_1645
TE-siRNA-145	202	CGTTTCCAATCAGTGAATGAAG	bm_1645
TE-siRNA-146	200	AGCCTCTAGTCGATAGAATAA	bm_1645
TE-siRNA-147	199	GTTCGTACCCATATCCGCAGC	bm_1645
TE-siRNA-148	199	CCGGCCCGACGCAAGTCAACGT	bm_1645
TE-siRNA-149	198	CCACTGTCCCTATCTACTATC	bm_1645	R2Bm
TE-siRNA-150	197	ACTGGCGCTGTGGGATGAACC	bm_1645
TE-siRNA-151	197	AGCGAATGATTAGAGGCATTG	bm_1645
TE-siRNA-152	195	CGCATAGGGACTGCGAAAGCA	bm_1645
TE-siRNA-153	190	TCCAGATGTTCAGTACGCATAG	bm_1645
TE-siRNA-154	188	CGGGTTTGGACGGGAAGCGGA	bm_1645
TE-siRNA-155	186	GAAACCTCGCGTGGAGCAAAA	bm_1645
TE-siRNA-156	185	AGAGTTTTTAGCAAGAGGTGC	bm_1645
TE-siRNA-157	185	TATGACACTCGCGAAAATCGT	bm_1645
TE-siRNA-158	184	GTGGAGAAGGGTTTCGCGTGA	bm_1645
TE-siRNA-159	179	GGATACTCTCTGCGGACCTTGA	bm_1645
TE-siRNA-160	178	CGATGTTCGTGCGTTATGTTC	bm_1645
TE-siRNA-161	177	GCGTTTTGCCTATACACTACC	bm_1645
TE-siRNA-162	177	GTTTGCAATTATCCCCCATAA	bm_1645
TE-siRNA-163	176	AGAGCGCAGAAGGGTCTGGGC	bm_1645
TE-siRNA-164	175	TATGACTCTCTTAAGGTAGCC	bm_1645
TE-siRNA-165	173	TGCCCTTTGTACACACCGCCC	bm_1645
TE-siRNA-166	170	ACAAAGCATTGCGATGGCCCT	bm_1645
TE-siRNA-167	166	AACAGTAGTTGCTCGCGAGTCA	bm_1645
TE-siRNA-168	166	TCGTTGAGTCTCACATACCCCG	bm_504	bm_57	TREST-W
TE-siRNA-169	163	AAGAATAACGCAGGTGTCCTA	bm_1645
TE-siRNA-170	162	GTAGACGACTTCCGTTCCTGG	bm_1645
TE-siRNA-171	161	CAGGATAGCTGGCGTCGATAT	bm_1645
TE-siRNA-172	158	GCGAAGCTACCATCCGCGGGA	bm_1645
TE-siRNA-173	158	CAAAGTGGCCTGAAGACGCCGC	bm_1645
TE-siRNA-174	157	CGGTACATCTGTCAAAGAATA	bm_1645
TE-siRNA-175	157	ATCTAAGGCTAAATATGACCG	bm_1645
TE-siRNA-176	157	GACGTTACTACAATGGCTCGGC	bm_1645
TE-siRNA-177	155	ATGTTCGTTTTAGCGAGTTAGT	bm_1645
TE-siRNA-178	154	CCGGTGGTGCGAAGCTACCAT	bm_1645
TE-siRNA-179	154	GATACAGTTTCGGGCACTCGC	bm_1645
TE-siRNA-180	153	AAGGGAACGGGCTTGGGAGAA	bm_1645	R2Bm
TE-siRNA-181	153	CGCCGGTTCGTACCCATATCCG	bm_1645
TE-siRNA-182	153	ATGTCATCTAGCGATCCGCCG	bm_1645
TE-siRNA-183	152	GAAGCGTTTTGCCTATACACT	bm_1645
TE-siRNA-184	152	GCTCATGACAGCAGGACGGTG	bm_1645
TE-siRNA-185	151	AGGAACCGCAGTTTCGGACAT	bm_1645
TE-siRNA-186	150	TGCTCGCGAGTCAGTCGATCCT	bm_1645
TE-siRNA-187	150	AGATTTTGGACTCCGGGGGGA	bm_1645
TE-siRNA-188	149	CAAGCAAGCGCGGGTAAACGG	bm_1645	R2Bm
TE-siRNA-189	148	CGCAAGTCAACGTCGTATTTTC	bm_1645
TE-siRNA-190	148	CTAACCGTAAATATGTCATCT	bm_1645
TE-siRNA-191	147	CCGATAGCGAACAAGTACCGTG	bm_1645
TE-siRNA-192	146	CGGAATAAGGATTGGCTCTGA	bm_1645
TE-siRNA-193	145	CGTGGCGGAAACGCTCGTCGC	bm_1645
TE-siRNA-194	144	AGCCGTAACGAGTAGGACGTG	bm_1645
TE-siRNA-195	144	CCTGGGCCGCACGCGCGCTACA	bm_1645
TE-siRNA-196	144	AGCGAAACCACAGCCAAGGGA	R2Bm
TE-siRNA-197	143	CGACGACTCCTGTCCAAGTTC	bm_1645
TE-siRNA-198	143	GGACTCCGGGGGGAGTATGGTT	bm_1645
TE-siRNA-199	141	AGTTTTCTTTTCTGCCTGAGCG	bm_1645
TE-siRNA-200	141	TAAAACAGTCTCATCCGGTAA	bm_1645
TE-siRNA-201	140	GTCGCCGTTTAAAACTCCCGC	bm_1645
TE-siRNA-202	140	TCCATCTAAGGCTAAATATGAC	bm_1645
TE-siRNA-203	139	GGACCCGCGTTCTCCGGCCTT	bm_1645
TE-siRNA-204	139	GAAAAGAACTTTGAAGAGAGA	bm_1645
TE-siRNA-205	137	GATGGCTTGTCGTTGCGATAGT	bm_1645
TE-siRNA-206	137	TGCAATTATCCCCCATAAACGA	bm_1645
TE-siRNA-207	134	CATTGGGGCCGAAACGACCTC	bm_1645
TE-siRNA-208	133	TCCCACTGTCCCTATCTACTA	bm_1645	R2Bm
TE-siRNA-209	132	CCTTTAACTAGAAATCAAGAT	bm_219	Noguchi
TE-siRNA-210	131	AGCAGGACGGTGGCCATGGAA	bm_1645
TE-siRNA-211	130	CCTTGAAAATTCAGGTGAGGGA	bm_1645
TE-siRNA-212	127	GAAGCAACCAGCCCTGAAAAT	bm_1645
TE-siRNA-213	127	AACTCCTTCGTGCTGGGGATTG	bm_1645
TE-siRNA-214	127	GCTGCAGATGCAAATGCCAAC	bm_219	Noguchi
TE-siRNA-215	126	GTTCAACGGTCAGCTCAGAAC	bm_1645
TE-siRNA-216	126	TGTTTTAATCGATAACGGGAGA	bm_1645
TE-siRNA-217	124	CTACTTTCATTGTTTCATTAC	bm_1645
TE-siRNA-218	124	GTTAGTATTTTAATATAATGC	bm_1645
TE-siRNA-219	124	GTGAAGGCGAACGCTCGACGT	bm_1645
TE-siRNA-220	124	TCGATAACGGGAGATGTGGTGT	bm_1645
TE-siRNA-221	123	CGCCAAGCGTTGGATTGTTCA	bm_1645
TE-siRNA-222	123	CTAGCGATCCGCCGACGTTAC	bm_1645
TE-siRNA-223	122	TAGGTAAGGGAAGTCGGCAAAT	bm_1645
TE-siRNA-224	120	ATTGGCTCTGAGGACCGGGGC	bm_1645
TE-siRNA-225	118	CTGGAGGACTGACGTGGAGAA	bm_1645
TE-siRNA-226	117	ATGCCTGAACGCCTCTAAGGCC	bm_1645
TE-siRNA-227	116	GTGAAGAGCCTCTAGTCGATAG	bm_1645
TE-siRNA-228	116	AAACTGAAAGGCGTAACGAAA	bm_1645
TE-siRNA-229	115	TGAGAACTCCGGCTTACTCGA	bm_1645
TE-siRNA-230	115	AGCGGCGAGCGAACAGGAATAT	bm_1645
TE-siRNA-231	114	AGTCGTAACAAGGTTTCCGTAG	bm_1645
TE-siRNA-232	113	GTGTCCTAAGGCCAGCTCAGC	bm_1645
TE-siRNA-233	111	AGGTGTAGCATAAGTGGGAGAT	bm_1645
TE-siRNA-234	111	AAGGCGTTGGTCGCTCATGAC	bm_1645
TE-siRNA-235	111	GGTGGCTTCACGGCCGTCGGC	bm_1645
TE-siRNA-236	111	AGCTTCCGGGAAACCAAAGAT	bm_1645
TE-siRNA-237	110	CTGAGCGTTCGAGTTCCATGGA	bm_1645
TE-siRNA-238	109	GACCTCAACCTATTCTCAAAC	bm_1645
TE-siRNA-239	108	GAGTCGGGTTGCTTGAGAGTG	bm_1645
TE-siRNA-240	105	GAGCTTGACTCTAGTCTGGCA	bm_1645
TE-siRNA-241	104	CTCGCGTGGAGCAAAAGGGCAA	bm_1645
TE-siRNA-242	104	GATCCGGTTCGAGGACACTGC	bm_1645
TE-siRNA-243	104	ATTACCCTGGACGGTGGATCA	bm_1645
TE-siRNA-244	104	AGTAAAAGTCGTAACAAGGTT	bm_1645
TE-siRNA-245	104	GGGGAGTATGGTTGCAAAGCT	bm_1645
TE-siRNA-246	103	CTCATGACAGCAGGACGGTGG	bm_1645
TE-siRNA-247	103	CCCGGGCAACCCGCTGAAACT	bm_1645
TE-siRNA-248	102	TGGATTGTTCACCCATCAAAA	bm_1645
TE-siRNA-249	102	AGCAGAACTGGCGCTGTGGGAT	bm_1645
TE-siRNA-250	101	ATTCTCAAACTTTAAATGGGT	bm_1645
TE-siRNA-251	99	CGTAACGAGTAGGACGTGCGC	bm_1645
TE-siRNA-252	97	CATTTGGTTCATGCACTCGGC	bm_1645
TE-siRNA-253	94	AGGACGGTGGCCATGGAAGTC	bm_1645
TE-siRNA-254	94	TCACGGCACTCTTGCAAACGA	bm_226	bm_710	bm_767
TE-siRNA-255	94	TTCCGATAGATTAAGGGGTCA	bm_450	ChoBm1
TE-siRNA-256	94	TTGAGAGGGGGAGAGAAGGTTG	bm_1231
TE-siRNA-257	93	TCTCCGGCCTTCCGCGGATCT	bm_1645
TE-siRNA-258	92	CCCTGCGCCAGGTGATTCGTCC	bm_1645
TE-siRNA-259	92	ATCATTAAGCCGTAACGAGTAG	bm_1645
TE-siRNA-260	92	GTCTGCGATGATACAGTTTCGG	bm_1645
TE-siRNA-261	92	ATATGTCATCTAGCGATCCGC	bm_1645
TE-siRNA-262	91	CTAAGGCCGAAGCCAGCCTAGC	bm_1645
TE-siRNA-263	90	CTTAAGGTAGCCAAATGCCTCG	bm_1645
TE-siRNA-264	89	CGATCCTTTAGTATAAAGAGTT	bm_1645
TE-siRNA-265	89	CCGTTTAAAACTCCCGCGTGA	bm_1645
TE-siRNA-266	88	GTGCTGGGGATTGGGGTTTGC	bm_1645
TE-siRNA-267	86	CTCTGCGGACCTTGAAAATTCA	bm_1645
TE-siRNA-268	85	TACTGTGCGAGGCTCAACCAA	bm_1157	bm_530
TE-siRNA-269	85	ATTCCTAGTAAGCGCGAGTCAT	bm_1645
TE-siRNA-270	84	AACGAGTGTTCGACGGGGTAA	bm_1645
TE-siRNA-271	83	ACCCGGCAGCGGAACCGTTTC	bm_1645
TE-siRNA-272	83	GTTGCTTGAGAGTGCAGCCCT	bm_1645
TE-siRNA-273	82	GAGGACACTGCCAGGCGGGGA	bm_1645
TE-siRNA-274	81	CTACCGTTACCGGCACGTGTGA	bm_1645
TE-siRNA-275	81	TCGTATTTTCTCGTTTCCTGCC	bm_1645
TE-siRNA-276	80	TAACATAACAAAGACACGAAG	bm_353	Yokohama
TE-siRNA-277	79	GTGAGCCCGCTTGGAGCCTCC	bm_1645
TE-siRNA-278	78	TGGGGCCGAAACGACCTCAAC	bm_1645
TE-siRNA-279	77	TTGACTCTAGTCTGGCATTGT	bm_1645
TE-siRNA-280	77	GGCACGATTCTGTACGACCGC	bm_1645
TE-siRNA-281	77	CTCGAAGATATTTATTGAAGAC	bm_1770	bm_447
TE-siRNA-282	77	TAAACAACGCTTACAGAATCG	Neet
TE-siRNA-283	76	CGCAGGACCCGTCTTGAAACAC	bm_1645
TE-siRNA-284	76	GCGCGGGAGACCGTACGAGTT	bm_1645
TE-siRNA-285	76	TGACCGCGAGACCGATAGCGAA	bm_1645
TE-siRNA-286	75	GGAGGAAAAGAAACTAACCAG	bm_1645
TE-siRNA-287	75	AAGCTCGCGTTGATTACGTCC	bm_1645
TE-siRNA-288	74	ATAATGTAGGTAAGGGAAGTC	bm_1645
TE-siRNA-289	74	CGGTGTCCGGATACTCTCTGC	bm_1645
TE-siRNA-290	74	TACTGATGGACACTCCGGACGA	bm_1695
TE-siRNA-291	73	CCAATTTTGGTAAGCAGAACT	bm_1645
TE-siRNA-292	73	GGGCAACCCGCTGAAACTCCT	bm_1645
TE-siRNA-293	73	CGCTACACTGAAGGAATCAGCA	bm_1645
TE-siRNA-294	73	CATACAACTAACAACAACTGG	bm_450	ChoBm1
TE-siRNA-295	72	AACGTAGTGTTAAGGCGCCTAA	bm_1645
TE-siRNA-296	72	TTATCGAGCTACGTTCGTGAT	bm_1645
TE-siRNA-297	71	AGCAAAAGGGCAAAAGCTGGC	bm_1645
TE-siRNA-298	71	GCAGATCTTGGTGGTAGTAGC	bm_1645
TE-siRNA-299	71	GTTGATTACGTCCCTGCCCTT	bm_1645
TE-siRNA-300	70	GACGATCGCGCGGGAGACCGT	bm_1645
TE-siRNA-301	70	TTGACAGTGATGAGTCAAATGC	bm_608	bm_715	Chochin
TE-siRNA-302	69	TTAATACGCGAACTACCACCT	bm_1645
TE-siRNA-303	69	GTCATAAGCTCGCGTTGATTAC	bm_1645
TE-siRNA-304	69	CAAAACTTGAAGAGACAACGAC	bm_1770	bm_447
TE-siRNA-305	68	CCGGGGCGTGTCGGGTTTGGAC	bm_1645
TE-siRNA-306	68	TACCGGCACGTGTGATGCTAAA	bm_1645
TE-siRNA-307	68	CCATCTAGTAGCTGGTTCCGT	bm_1645
TE-siRNA-308	67	CTAATTAAAACAAAGCATTGC	bm_1645
TE-siRNA-309	66	CGCTGAAAAACCACTACTTTC	bm_1645
TE-siRNA-310	65	CGCGGGTGTTGACGCAATGTG	bm_1645
TE-siRNA-311	65	ATGCGGCCGGTGCCGGGTCTG	bm_1645
TE-siRNA-312	65	TACACACCGCCCGTCGCTACT	bm_1645
TE-siRNA-313	65	ACAGAAAATATAAACAGACTCA	bm_1866	BMOPAORTA
TE-siRNA-314	64	CCTGCCGAAGCAACCAGCCCT	bm_1645
TE-siRNA-315	63	AGTACGCATAGGGACTGCGAA	bm_1645
TE-siRNA-316	63	TTCGACGGGGTAACCCAAAGT	bm_1645
TE-siRNA-317	63	TTTTGCCTATACACTACCGTT	bm_1645
TE-siRNA-318	63	TCATTCTATCTTCTTGCGGAGT	bm_338
TE-siRNA-319	62	CCGAAACGACCTCAACCTATTC	bm_1645
TE-siRNA-320	62	GGACCAAGGAGTCTAGCATGT	bm_1645
TE-siRNA-321	61	AGTGGTGACGTGGCGGAAACG	bm_1645
TE-siRNA-322	59	GACATGAGAGGTGTAGCATAA	bm_1645
TE-siRNA-323	59	AAGGATTGGCTCTGAGGACCG	bm_1645
TE-siRNA-324	59	TTTAACATTAAACTGAAAGGC	bm_1645
TE-siRNA-325	59	TATTTGATCAGCGTCGGACCTG	bm_1645
TE-siRNA-326	59	GTGAGATCTAATGCATTGGGA	Koshinaka
TE-siRNA-327	59	AACAGCAATACAGTCCACACAA	bm_1866	BMOPAORTA
TE-siRNA-328	58	CTTGATCCAGATGTTCAGTAC	bm_1645
TE-siRNA-329	58	CCGCCCGTCGCTACTACCGAT	bm_1645
TE-siRNA-330	57	AGGAGTGTGCAACGACTCACC	bm_1645
TE-siRNA-331	57	GGAAGTTGACCAAACTTGATCA	bm_1645
TE-siRNA-332	57	ACACAATTGATACTCCAACATG	bm_1909
TE-siRNA-333	57	AACCTAACCCATGCATCAGCC	L1Bm
TE-siRNA-334	56	AAGCTCAAGGAGAGATCTTAT	bm_1645
TE-siRNA-335	55	TCCGGAACCCGGCAGCGGAAC	bm_1645
TE-siRNA-336	55	TATCGTTCCGATCCACGCATTC	bm_1645
TE-siRNA-337	55	CGGCGGGCAGCTTCCGGGAAA	bm_1645
TE-siRNA-338	54	TTGGTTCATGCACTCGGCCGA	bm_1645
TE-siRNA-339	54	CTAATCGAACCATCTAGTAGCT	bm_1645
TE-siRNA-340	54	CCTTTGTACACACCGCCCGTC	bm_1645
TE-siRNA-341	54	TTACGGAGTACAGAAGGCACAG	Nemawashi
TE-siRNA-342	54	TACTGTGCAAGGCTCAACCAA	R2Bm	R2
TE-siRNA-343	53	GGGAGAATCAGCGGGGAAAGAA	bm_1645
TE-siRNA-344	53	GGTGCCGGGTCTGGTCGATGT	bm_1645
TE-siRNA-345	51	GGCAAAAGCTGGCTTGATCCA	bm_1645
TE-siRNA-346	51	TGTAGCATAAGTGGGAGATCG	bm_1645
TE-siRNA-347	51	CAACCAGCCCTGAAAATGGAT	bm_1645
TE-siRNA-348	51	CCTCCGCGATTCGTCCCGCCCC	BMC1-Abe	BMC1	Kabuki
TE-siRNA-349	51	AAACGCAATAATGTCACTTATC	bm_1171
TE-siRNA-350	51	ATGGCATTAAACAATCTTCCA	bm_450
TE-siRNA-351	50	AACGCAGGTGTCCTAAGGCCA	bm_1645
TE-siRNA-352	50	CAACCTATTCTCAAACTTTAA	bm_1645
TE-siRNA-353	50	ACTAAAAACATCACGGGAACAG	bm_939
TE-siRNA-354	49	CTAGTCGATAGAATAATGTAGG	bm_1645
TE-siRNA-355	49	GGACTGACGTGGAGAAGGGTT	bm_1645
TE-siRNA-356	49	GATCCGCCGACGTTACTACAA	bm_1645
TE-siRNA-357	49	AAGTTAAACAACCGAGGTGAG	bm_219	Noguchi
TE-siRNA-358	48	TGCGATGGCCCTCGCGGGTGT	bm_1645
TE-siRNA-359	48	CGAGTGTTCGACGGGGTAACCC	bm_1645
TE-siRNA-360	48	GGAGGATCACCCGCCGAATTT	bm_1645
TE-siRNA-361	47	TTAGCAAGAGGTGCCAGAAAA	bm_1645
TE-siRNA-362	47	CCCGTCGCTACTACCGATTGA	bm_1645
TE-siRNA-363	47	GATTCCATTATAGAAGAGCCAA	bm_447
TE-siRNA-364	46	ATCGACTTCATCCGGCACGAA	bm_1186	bm_1389	Bmmar6	bm_1708	bm_671
TE-siRNA-365	46	TCGATCCTAAGCTCAAGGAGA	bm_1645
TE-siRNA-366	46	GAGTATGATATTGACCTCATAG	bm_1702
TE-siRNA-367	46	TCACTGGGTCTCCCTATACCCC	Kendo
TE-siRNA-368	46	TCACCTAGTAAATCCACCAGA	bm_1216
TE-siRNA-369	46	CCGGAAACTACCAAAACAATGT	bm_1866	BMOPAORTA
TE-siRNA-370	45	TCATGTATTTCCAAAGACCTGA	bm_1220	bm_724
TE-siRNA-371	45	GCGTTCGAGTTCCATGGAATCC	bm_1645
TE-siRNA-372	45	AGTACCGTGAGGGAAAGTTGA	bm_1645
TE-siRNA-373	45	TAACCTATCTTTTTTATACCTT	bm_608
TE-siRNA-374	44	TCAATAATCGTTCCCTCGTCT	bm_1645
TE-siRNA-375	44	AAATTTTAAAACAGTCTCATC	bm_1645
TE-siRNA-376	43	CCTTCCGCGGATCTTCCTAGC	bm_1645
TE-siRNA-377	43	GTCAACGTCGTATTTTCTCGT	bm_1645
TE-siRNA-378	42	GTGAACAGTAGTTGCTCGCGAG	bm_1645
TE-siRNA-379	42	CTGATGACGGTGCCAAGTGGGC	bm_1645
TE-siRNA-380	42	TGAACGGGGCCGTTTTCCCGT	bm_1645
TE-siRNA-381	42	AAAAGTCGTAACAAGGTTTCC	bm_1645
TE-siRNA-382	41	CCACTACTTTCATTGTTTCATT	bm_1645
TE-siRNA-383	40	ATCAAAAGGGAACGTGAGCTG	bm_1645
TE-siRNA-384	40	CCGGTTCGAGGACACTGCCAG	bm_1645
TE-siRNA-385	40	CGGGAGACCGTACGAGTTTTAT	bm_1645
TE-siRNA-386	40	AGCGAACAAGTACCGTGAGGG	bm_1645
TE-siRNA-387	40	CTTGATTCGGTGGGTGGTGGT	bm_1645
TE-siRNA-388	40	CGAGATAGAAGAGTCAACGAA	bm_1770	bm_447
TE-siRNA-389	39	CGTATTTTCTCGTTTCCTGCCT	bm_1645
TE-siRNA-390	39	GTCGCGACGACTCCTGTCCAA	bm_1645
TE-siRNA-391	39	TTAATCGATAACGGGAGATGT	bm_1645
TE-siRNA-392	38	CGTTTCAATAATCGTTCCCTC	bm_1645
TE-siRNA-393	38	CTTGAGAGTGCAGCCCTAAGC	bm_1645
TE-siRNA-394	38	TCCAGCAGGCGAACACGGCCC	Moriya
TE-siRNA-395	37	ACTCTCTTAAGGTAGCCAAAT	bm_1645
TE-siRNA-396	37	TAGATGTCCTGGGCCGCACGC	bm_1645
TE-siRNA-397	37	ACATTCAGGAATCGCCATTAGC	bm_1878
TE-siRNA-398	37	CGTGATAATAGCAGACGGAACG	bm_1456
TE-siRNA-399	36	AACGCCTCTAAGGCCGAAGCC	bm_1645
TE-siRNA-400	36	TAAGGCCAGCTCAGCGAGGAC	bm_1645
TE-siRNA-401	36	GGGCGTGTCGGGTTTGGACGGG	bm_1645
TE-siRNA-402	36	TCGGACTAGTGCGTGTTTGTTT	bm_1645
TE-siRNA-403	36	CGTGAGGGAAAGTTGAAAAGA	bm_1645
TE-siRNA-404	35	AAATTCAAGCAAGCGCGGGTAA	bm_1645	R2Bm
TE-siRNA-405	35	CTCAACCTATTCTCAAACTTT	bm_1645
TE-siRNA-406	35	AGCCAAGGGAACGGGCTTGGGA	R2Bm
TE-siRNA-407	34	GATGCTATCGGTTTTTTTCTTA	bm_1645
TE-siRNA-408	34	CAAAACGCGAGACGCGACGTC	bm_1645
TE-siRNA-409	34	CACTACTTTCATTGTTTCATT	bm_1645
TE-siRNA-410	34	TCAACGGTCAGCTCAGAACTG	bm_1645
TE-siRNA-411	34	GTCGGCAAATTGGATCCGTAA	bm_1645
TE-siRNA-412	34	CGCAGAAGGGTCTGGGCGTGA	bm_1645
TE-siRNA-413	34	GGATTGGGGTTTGCAATTATCC	bm_1645
TE-siRNA-414	34	TCAAGACGGAATAATCGAGCAA	bm_297
TE-siRNA-415	33	TTCCTATCATTGCGAAGCAAA	bm_1645
TE-siRNA-416	33	AAGAAGACCCTGTTGAGCTTGA	bm_1645
TE-siRNA-417	33	TAAAACAAAGCATTGCGATGG	bm_1645
TE-siRNA-418	33	ACGACCGCCGTTCAACGGTCA	bm_1645
TE-siRNA-419	33	CCAAGTGGGCCAATTTTGGTAA	bm_1645
TE-siRNA-420	32	CGTGATCCGGTTCGAGGACAC	bm_1645
TE-siRNA-421	32	CTTGGTGGTAGTAGCAAATAC	bm_1645
TE-siRNA-422	32	GACGGAGAGCGCAGAAGGGTC	bm_1645
TE-siRNA-423	32	CAGGCATTGACGGAGCGAAGTA	bm_1695
TE-siRNA-424	32	TCAATTTCTAGCTCTTTACCC	bm_383	bm_521	Takuya
TE-siRNA-425	32	GTCACACTGAAGGAAAGACAC	bm_1770	bm_447
TE-siRNA-426	31	CCCCGCGACTCGTCCCTCTCC	bm_101	bm_1697
TE-siRNA-427	31	GCATAGCCTTCCATGACTCAT	HOPEBm2
TE-siRNA-428	31	ATTAACCTTAAAATGTGACCCC	Kabuki	Yokozuna
TE-siRNA-429	30	GCTCTGAGGACCGGGGCGTGTC	bm_1645
TE-siRNA-430	30	GGGCACTCGCAGGACCCGTCT	bm_1645
TE-siRNA-431	30	TGAAGAGAGAGTTCAAGAGTAC	bm_1645
TE-siRNA-432	30	TGTCCAAGTTCGTCTTGAACGG	bm_1645
TE-siRNA-433	30	CTGGGGATTGGGGTTTGCAAT	bm_1645
TE-siRNA-434	29	GCCGAAGCAACCAGCCCTGAA	bm_1645
TE-siRNA-435	29	AACGACCTCAACCTATTCTCA	bm_1645
TE-siRNA-436	29	CCCCTTAATATATCTGAAGCAA	bm_608	bm_715	Chochin
TE-siRNA-437	29	CACGGCTACAACTCCCTCCTC	BMC1-Abe	BMC1	Kabuki
TE-siRNA-438	28	ATTATCCCCCATAAACGAGGA	bm_1645
TE-siRNA-439	28	CATGAATCTATATCAACACTGT	bm_1592	Koshinaka
TE-siRNA-440	28	GATCTGATATTAAAATGCACGA	bm_715
TE-siRNA-441	28	ACCACAGCCAAGGGAACGGGC	R2Bm
TE-siRNA-442	27	CCTATTCTCAAACTTTAAATGG	bm_1645
TE-siRNA-443	27	GAAGTTGACCAAACTTGATCA	bm_1645
TE-siRNA-444	27	CCTAGAGGCCCGGGCAACCCGC	bm_1645
TE-siRNA-445	27	CGAGCTAACGAAAAAGAGAGC	bm_1645
TE-siRNA-446	27	CATGCCTGTAATGATTCTGTGT	bm_219	Noguchi
TE-siRNA-447	27	CTAAAGTATACGACACAAACC	bm_226	bm_767
TE-siRNA-448	27	TGTCTGTGTTTTCGTTATCCT	bm_219	Noguchi
TE-siRNA-449	26	GACACTGCCAGGCGGGGAGTT	bm_1645
TE-siRNA-450	26	AGTGCTCTGAATGTCAACGTG	bm_1645
TE-siRNA-451	25	CAGCTCAGCGAGGACAGAAAC	bm_1645
TE-siRNA-452	25	GGAATCCGACTGTCTAATTAA	bm_1645
TE-siRNA-453	25	CTGTACGACCGCCGTTCAACGG	bm_1645
TE-siRNA-454	25	TTGGTATCATTAAGCCGTAAC	bm_1645
TE-siRNA-455	25	GTAACAAGGTTTCCGTAGGGGA	bm_1645
TE-siRNA-456	24	TAGTTTTACCCTACTGATGGC	bm_1645
TE-siRNA-457	24	CTTCGGAATAAGGATTGGCTC	bm_1645
TE-siRNA-458	24	CGATCCTAAGCTCAAGGAGAG	bm_1645
TE-siRNA-459	24	TAGAGGAAGTAAAAGTCGTAA	bm_1645
TE-siRNA-460	24	TTTGGACTCCGGGGGGAGTAT	bm_1645
TE-siRNA-461	23	CGCTGTATTCGCGGAATTCCTC	bm_101	bm_26
TE-siRNA-462	23	CTACCATCCGCGGGATTATGC	bm_1645
TE-siRNA-463	23	ATATCATACATAAACAGACCG	bm_1695
TE-siRNA-464	23	TAACTCGGTGTGTTCGGGGTC	bm_31
TE-siRNA-465	23	CCTACAATCAAAAACATCCAC	bm_603
TE-siRNA-466	23	TCAGTCTTTTTCTTCAAAGGC	TRAS5
TE-siRNA-467	23	AACTGTCAGGATTTCAGTCACT	bm_1529
TE-siRNA-468	23	TCAGAAAGTGAGCAGGAGTAA	bm_526
TE-siRNA-469	22	CTTAAGGTAGCCAAATGCCTC	bm_1645
TE-siRNA-470	22	CGGCAGCGGAACCGTTTCAATA	bm_1645
TE-siRNA-471	22	GAGTGCGACGCGTCTGTTGTC	bm_1645
TE-siRNA-472	22	TCCACGCCGAGGGCGTCCACAT	bm_154	bm_460	TREST1	TREST-W
TE-siRNA-473	22	TAATCCTAATCTAACTTAACCT	bm_573
TE-siRNA-474	22	CTACAACTTACTCGTCGATTG	Suzuka
TE-siRNA-475	21	GTTCTCCGGCCTTCCGCGGAT	bm_1645
TE-siRNA-476	21	CCGAGAGGTCCGGGAAGAGTT	bm_1645
TE-siRNA-477	21	CGTTCCCTCGTCTTTAAAAACG	bm_1645
TE-siRNA-478	21	AACTGAAAGGCGTAACGAAAG	bm_1645
TE-siRNA-479	21	GCTCGTCTCTCCGACGGATCT	bm_1645
TE-siRNA-480	21	AGTAAGCGCGAGTCATAAGCT	bm_1645
TE-siRNA-481	21	CATCTAGCGATCCGCCGACGT	bm_1645
TE-siRNA-482	21	ATCCCACTTCTGACACCACTG	bm_1796
TE-siRNA-483	21	GAGCTCTTTTTAAAAAAGGACA	bm_1796
TE-siRNA-484	21	ACAAACAACAAAAATTACCCAA	bm_1823	bm_345	bm_681
TE-siRNA-485	21	CTGAGATCTACCCCTCACTAT	bm_219	Noguchi
TE-siRNA-486	20	CCCTCGCGGGTGTTGACGCAAT	bm_1645
TE-siRNA-487	20	ATATAATGCGGCCTCAAAAAC	bm_1645
TE-siRNA-488	20	ACCTGCCGAAGCAACCAGCCCT	bm_1645
TE-siRNA-489	20	CGGTGCCAAGTGGGCCAATTT	bm_1645
TE-siRNA-490	20	GGAGTGGAGCCTGCGGCTTAA	bm_1645
TE-siRNA-491	20	CTTGATCTCACAAAAGCCACA	bm_1702
TE-siRNA-492	20	TATACCAGTACTACCACACGA	bm_353	Yokohama
TE-siRNA-493	20	CATCATCATTTACATCAACCT	bm_603
TE-siRNA-494	20	TAGCACTTTTATAAACTTAAC	bm_1235
TE-siRNA-495	20	CTAATCCTTATCCATTCCTGC	Moriya
TE-siRNA-496	19	CATAAGTGGGAGATCGTTTCGC	bm_1645
TE-siRNA-497	19	GATCCGTAACTTCGGAATAAG	bm_1645
TE-siRNA-498	19	TGAGGTCTTCGGACCGACACGC	bm_1645
TE-siRNA-499	19	CTTGCTTCTCGAACGGGACGG	Moriya
TE-siRNA-500	18	CTGTACGACCGCCGTTCAACG	bm_1645
TE-siRNA-501	18	ATCGCGCGGGAGACCGTACGA	bm_1645
TE-siRNA-502	18	GAACCAATCACAAAACAGGAAA	bm_1150	bm_1653	bm_774
TE-siRNA-503	18	AGACTTACAGGTTTAAGATAA	bm_760
TE-siRNA-504	18	TGTTAAACGCATTGGCGATGTC	Taguchi
TE-siRNA-505	17	TTCCTTCGGCTTCTGCCATGCT	bm_1456
TE-siRNA-506	17	CCGGTGGTGCGAAGCTACCATC	bm_1645
TE-siRNA-507	17	GTCTCCAAGGTGAAGAGCCTC	bm_1645
TE-siRNA-508	17	ATTAAGCCGTAACGAGTAGGAC	bm_1645
TE-siRNA-509	17	TCCACTATCGCCTTAGCCAGGT	bm_1770	bm_447
TE-siRNA-510	17	ATCATCAGCCTTTATCTGCCCA	bm_87
TE-siRNA-511	17	GTTTGCTCTGCATGTTCCAAG	Kendo
TE-siRNA-512	17	CAGACTCAGCAAAACTCCCCC	Taguchi
TE-siRNA-513	17	TCCATTTCGACGGGAACCGTCC	TREST-W
TE-siRNA-514	17	CAGAGTAATAATAGACAAGCCG	bm_1770	bm_447
TE-siRNA-515	17	CTCATTTAACGGTTTTATTCCA	bm_414
TE-siRNA-516	16	TCTATTGATAACTGGCCTCAA	bm_1402	bm_509	Bmmar1
TE-siRNA-517	16	GCGCCAGGTGATTCGTCCGAGG	bm_1645
TE-siRNA-518	16	GAAAAACCACTACTTTCATTGT	bm_1645
TE-siRNA-519	16	CTTTGAAGAGAGAGTTCAAGAG	bm_1645
TE-siRNA-520	16	CTAAATATGACCGCGAGACCGA	bm_1645
TE-siRNA-521	16	CTCCTTCATAGCTAATACCCCA	bm_1402	bm_25	bm_442	bm_480	bm_509
TE-siRNA-522	16	CTGGCTGAATCTGATCCACCAT	BMC1-Abe	BMC1	Kabuki	Supermite-BMC1
TE-siRNA-523	16	CAGAGTGTATGTGGGGTGGGT	bm_1157	bm_530	R1Bmks	R1
TE-siRNA-524	16	TGACTTTGAAATCGAGTACGTT	bm_1299	mag
TE-siRNA-525	15	TACAATCCTTTTTTAGATGGC	Benibana
TE-siRNA-526	15	TCCAAAGTTATTTTTACCATT	bm_1049
TE-siRNA-527	15	CGTGCCCAGCTTATTCCAATC	bm_134	bm_53
TE-siRNA-528	15	ACTGCCAGGCGGGGAGTTTGA	bm_1645
TE-siRNA-529	15	GAAGACCCTGTTGAGCTTGAC	bm_1645
TE-siRNA-530	15	GGCCCTGGAGGACTGACGTGGA	bm_1645
TE-siRNA-531	15	CGTTACCGGCACGTGTGATGCT	bm_1645
TE-siRNA-532	15	ATCCCCCATAAACGAGGAATT	bm_1645
TE-siRNA-533	15	AACTTCATTAAACAGCACAAAT	bm_1695
TE-siRNA-534	15	TGCTCTATTAATTTTTAAATCC	bm_1791
TE-siRNA-535	15	TTCTTCGAATTCTTTCCCTTAC	bm_25	bm_509	Bmmar1
TE-siRNA-536	15	GTGTTCCGCTGTGTCTTCCTCG	TREST-W
TE-siRNA-537	15	CAGGAAACTAACGTCATCCCA	bm_1248
TE-siRNA-538	15	CGACATACCAAAATTTCATACA	bm_715
TE-siRNA-539	15	TGTCATTTCAAAACTTATACCA	Moriya
TE-siRNA-540	14	TAATATGACACTCGCGAAAAT	bm_1645
TE-siRNA-541	14	GGGCGTGAGCCCGCTTGGAGCC	bm_1645
TE-siRNA-542	14	TGAAATTATCGAGCTACGTTC	bm_1645
TE-siRNA-543	14	TTCACGGCCGTCGGCGTTGTTG	bm_1645
TE-siRNA-544	14	TTACGTCCCTGCCCTTTGTAC	bm_1645
TE-siRNA-545	14	GATTACGTCCCTGCCCTTTGT	bm_1645
TE-siRNA-546	14	GCCCCCAGCCCGTGCCACTCCG	bm_1697	bm_1757	bm_26	bm_919
TE-siRNA-547	14	TGTTTCACAGGAACCAGCAGGA	bm_1796
TE-siRNA-548	14	TCCAGCACGGACCGCCGAGAT	bm_57	bm_8	Taguchi
TE-siRNA-549	14	TTTGAGCATTGTGTTACGGGGA	Nakasone
TE-siRNA-550	14	GCCGACGTTCGAAGGCGACTG	bm_1770	bm_447
TE-siRNA-551	14	TTCCTGTCGCATTTATCCACAT	bm_679
TE-siRNA-552	13	GTTTCGCATTCAAAACGCGAG	bm_1645
TE-siRNA-553	13	GTCCTAAGGCCAGCTCAGCGA	bm_1645
TE-siRNA-554	13	AGTATTTTAATATAATGCGGCC	bm_1645
TE-siRNA-555	13	ACCTATTCTCAAACTTTAAATG	bm_1645
TE-siRNA-556	13	TTCCCGTAGAGGGTGCCAGGCC	bm_1645
TE-siRNA-557	13	AGTAGCGGCGAGCGAACAGGAA	bm_1645
TE-siRNA-558	13	TTGTACACACCGCCCGTCGCT	bm_1645
TE-siRNA-559	13	ATCCCACTTCTGACACCACTGT	bm_1796
TE-siRNA-560	13	TAGAAAACGAAAATTCACTCA	bm_608	bm_715	Chochin
TE-siRNA-561	13	ACTGACATGAAAATACGTACCA	bm_823
TE-siRNA-562	13	ATATTATATGGCTCCCTACCG	BMC1-Abe	BMC1	Kabuki
TE-siRNA-563	13	CTCTTTTATATTGTTGCAGGT	Moriya
TE-siRNA-564	12	TTTTACCCTACTGATGGCTTG	bm_1645
TE-siRNA-565	12	CTCTTCCTATCATTGCGAAGCA	bm_1645
TE-siRNA-566	12	GTTCAGTACGCATAGGGACTGC	bm_1645
TE-siRNA-567	12	GACAAGGGGAATCCGACTGTCT	bm_1645
TE-siRNA-568	12	TATTCCGGAACCCGGCAGCGG	bm_1645
TE-siRNA-569	12	CACGCGTTGAAAATTCCTAAA	bm_1645
TE-siRNA-570	12	TTCTATGCTTAATCTATATGA	bm_447
TE-siRNA-571	12	GCAAACATCATATGCAGCCATA	bm_475
TE-siRNA-572	12	CCAAATGCAAAAAGCAGTCTTG	bm_568
TE-siRNA-573	12	TATTCCTAATCTACTAAGTGCA	bm_877
TE-siRNA-574	12	ACATTTGTGATGCCGCCATGC	bm_8
TE-siRNA-575	12	ATGCGTTACCACCCGTCACCC	BMC1-Abe	BMC1	Kabuki
TE-siRNA-576	12	TGATTTCTATTTCTAGTGATGG	bm_1025
TE-siRNA-577	12	ATCGAAACTAAACAATCGCCGC	bm_1866
TE-siRNA-578	12	CATTTCTTGATAGGACAGCCAC	Moriya
TE-siRNA-579	11	GAGCCGAACATTTACAAACGT	bm_1082	Kamikaze
TE-siRNA-580	11	TTGTTCACCCATCAAAAGGGAA	bm_1645
TE-siRNA-581	11	ACGGTCAGCTCAGAACTGGCA	bm_1645
TE-siRNA-582	11	AAATGGATGGCGCTGAAGCGTT	bm_1645
TE-siRNA-583	11	ATAGCTGGCGTCGATATAAAAT	bm_1645
TE-siRNA-584	11	CGTCGTATTTTCTCGTTTCCTG	bm_1645
TE-siRNA-585	11	TTCTCTGTTTTTGTTTTTGGAG	bm_1866	BMOPAORTA
TE-siRNA-586	11	AGCACAGGAACACAAAGGCAA	bm_608	bm_715	Chochin
TE-siRNA-587	11	ACTGAGTTCAATCGAATACGAG	bm_58	bm_603	Nagisa
TE-siRNA-588	11	GCACTCTATCTCGCTCACACC	bm_198	Supermite-BMC1
TE-siRNA-589	11	TACCTTTTCAGTCATCCACTT	bm_1791
TE-siRNA-590	11	TCCTATTTGAAAATAATCCCA	bm_1866	BMOPAORTA
TE-siRNA-591	11	ACCACGAACACAGAAACAACAA	bm_26
TE-siRNA-592	11	AATTGATAGAAGCACAAGCAGC	bm_447
TE-siRNA-593	11	TCATTAACCTTTTTCAGCCACA	bm_835
TE-siRNA-594	11	GAGAGCTCTTCCCTTTCCGCAC	TREST-W
TE-siRNA-595	10	GGTGCAGCTGATGGCGGAGAAT	bm_1017	bm_1531	bm_619
TE-siRNA-596	10	GATTAGAGGCATTGGGGCCGAA	bm_1645
TE-siRNA-597	10	AACTTTGAAGAGAGAGTTCAA	bm_1645
TE-siRNA-598	10	CTCAGACTCCCGTTGCGCCCCC	bm_1697	bm_1757	bm_26	bm_919
TE-siRNA-599	10	CAATGTTGCATCACAGAACGT	bm_1768
TE-siRNA-600	10	TCCCACTTCTGACACCACTGT	bm_1796
TE-siRNA-601	10	CGTAATAGTAGATAAACGTAGC	bm_353	Yokohama
TE-siRNA-602	10	GATACGTCCGATTCGAGCTCTC	bm_8	TREST1	TREST-W
TE-siRNA-603	10	ATCTTCTTTCAAAACTCACCAT	Karate
TE-siRNA-604	10	TCAGTCTTCGATCCAGATGTAT	bm_1238
TE-siRNA-605	10	TACCCTGTAGATCCCTTCCCAT	bm_1245
TE-siRNA-606	10	TCACATTTCTATCACTGTATTG	bm_1431
TE-siRNA-607	10	GAACGTGGTATCTACCTCACTT	bm_1866	BMOPAORTA
TE-siRNA-608	9	TAGAAAACTACTACATTTGGGA	bm_1299	mag
TE-siRNA-609	9	CTCTCATCAATTTTTCATAACG	bm_1402
TE-siRNA-610	9	CTGCGCCAGGTGATTCGTCCGA	bm_1645
TE-siRNA-611	9	GCAAGAGGTGCCAGAAAAGTT	bm_1645
TE-siRNA-612	9	GCGGTCGATAATATCGGCGGG	bm_1645
TE-siRNA-613	9	CAGCGGGGAAAGAAGACCCTGT	bm_1645
TE-siRNA-614	9	CCCTCGCGGGTGTTGACGCAA	bm_1645
TE-siRNA-615	9	TTTCTGCCTGAGCGTTCGAGTT	bm_1645
TE-siRNA-616	9	AAGAACTTTGAAGAGAGAGTT	bm_1645
TE-siRNA-617	9	CAAGTACCGTGAGGGAAAGTTG	bm_1645
TE-siRNA-618	9	ACGGGGCCGTTTTCCCGTAGA	bm_1645
TE-siRNA-619	9	ATAAACGAGGAATTCCTAGTA	bm_1645
TE-siRNA-620	9	TGCATCTATGTATTGCGCTGC	bm_1770	bm_447
TE-siRNA-621	9	GATATAGCACATTCTTTTTCCT	bm_1796
TE-siRNA-622	9	CTCTCAGATAAGTTTTCACCTA	bm_1878
TE-siRNA-623	9	TCTCATCCCTTCTCTCTCTAT	bm_414
TE-siRNA-624	9	TCAAGAATTCACAACAATGCC	bm_722
TE-siRNA-625	9	AAGCCCAAAAAACACAGAGCCT	bm_939
TE-siRNA-626	9	GAAATTACAAATTGTTGTAGAC	bm_939
TE-siRNA-627	9	GACCCAGCCTCCTTATCCTTC	HOPEBm2
TE-siRNA-628	9	CCTCCGCGATTCGTCCCGCCC	BMC1-Abe	BMC1	Kabuki
TE-siRNA-629	9	TCCCGGAATACCCCGCTGGAC	bm_504	TREST-W
TE-siRNA-630	9	TAAGGTTAATAATTTCTTCCT	Kabuki	Yokozuna
TE-siRNA-631	9	GCTTTAGTGATCAGTTGTGTG	bm_1781
TE-siRNA-632	9	TTGTCTTAATGACGTCAGCGC	bm_1878
TE-siRNA-633	9	ACATAGAAGAAATTCGGTTGT	bm_447
TE-siRNA-634	9	TGGTGCTTTTTTTGTTTTGGGC	Moriya
TE-siRNA-635	8	TCCAGTACTGCGGAATTCTCCA	bm_1157	R2Bm	R2
TE-siRNA-636	8	TGTTTCAAGATGCAGTGACCC	bm_1341	bm_94
TE-siRNA-637	8	CCCAAACGTAAGCAGAAACTGT	bm_1389	bm_2133	Bmmar6
TE-siRNA-638	8	CATCTTTACAAAAAAGGGAGAC	bm_1431
TE-siRNA-639	8	TCCGATTTATCAATACTGCAT	bm_1628
TE-siRNA-640	8	TTGTTGGGAAGTTGACCAAAC	bm_1645
TE-siRNA-641	8	CGACGTTTTAGTTTTCGAGCT	bm_1645
TE-siRNA-642	8	CCAGCCAGCCAGCCAGCCAGCC	bm_1645
TE-siRNA-643	8	AAGCGTAAGGTGGCTGAAAAT	bm_1684	bm_345	bm_681
TE-siRNA-644	8	TCCCCTAACTAAACCCATCCT	bm_1868	bm_382
TE-siRNA-645	8	TATTACACTTCTTACAGGGAC	bm_1871
TE-siRNA-646	8	TAATGCGTTTTATAGTGTTCAG	bm_219	Noguchi
TE-siRNA-647	8	CCTCATCCGGGTTCTGACCTCG	bm_241	bm_504	TREST-W
TE-siRNA-648	8	GACCGCCGAGATTGGGCCCTC	bm_57	bm_8	Taguchi
TE-siRNA-649	8	ATTGACATTAATTGCATGATAA	bm_939
TE-siRNA-650	8	TAAGAAGACTTGTAAATAGGAT	Moriya
TE-siRNA-651	8	CTTTCGGCATCCTCGTACAAT	Pakurin
TE-siRNA-652	8	GTCCGCCAAGCGGCGAGACCA	TREST-W
TE-siRNA-653	8	TTCCGCTGTGTCTTCCTCGTC	TREST-W
TE-siRNA-654	8	CCCACTGTCCCTATCTACTTC	bm_1157	bm_530
TE-siRNA-655	8	AAGTTTATTAATATCGAACGAG	bm_289
TE-siRNA-656	8	TCAGTACAAGCATTTGCCAAC	Kagayaki
TE-siRNA-657	8	TTATCCATTCCTGCCCCATAC	Moriya
TE-siRNA-658	8	CCATGATGATTACGACCTGAGT	R2Bm	R2
TE-siRNA-659	7	ACCATCGGTATATCCGGTTCGA	bm_1119
TE-siRNA-660	7	GTTTTTAGCAAGAGGTGCCAGA	bm_1645
TE-siRNA-661	7	AAGGGCAAAAGCTGGCTTGAT	bm_1645
TE-siRNA-662	7	GGCCAGCTCAGCGAGGACAGA	bm_1645
TE-siRNA-663	7	TCAGCGGGGAAAGAAGACCCTG	bm_1645
TE-siRNA-664	7	GTTCCCTCGTCTTTAAAAACG	bm_1645
TE-siRNA-665	7	CACTGAATCCCGTTGTTTTAAT	bm_1645
TE-siRNA-666	7	CGGTTTCGTAAATTAACATAG	bm_1645
TE-siRNA-667	7	CTCGATCGCCCGGTCTTTGTT	bm_26
TE-siRNA-668	7	TCGAGACCATGTAGCACCCAT	bm_447
TE-siRNA-669	7	TCATTCTATACTCTTTTGGAGC	bm_447
TE-siRNA-670	7	GTGCTGGGGATTTTCCTAACGA	bm_548
TE-siRNA-671	7	TCCAAAGATAAAAGAAATGTG	bm_679
TE-siRNA-672	7	ATATCATCGCTCCGCTAACCC	BMC1-Abe	BMC1	Kabuki	Supermite-BMC1
TE-siRNA-673	7	GAGCTGATGAGCTGAAAGGGAG	Kamikaze
TE-siRNA-674	7	TGCTCGACATAATACTGCCCT	Moriya
TE-siRNA-675	7	TAAAGAAAGCAACCAACGCAA	bm_219	Noguchi
TE-siRNA-676	7	TCCAGAGTTCTTCCAAACCCT	R2Bm	R2
TE-siRNA-677	7	TCACTTTAACACTTGTCCAACT	bm_1724	bm_96	Rinne	Rinne-L
TE-siRNA-678	7	AACAACCAACGTCCAAACCTCG	bm_1531	bm_8	Taguchi
TE-siRNA-679	7	GCACCTTGCGGGAGCTCCTCCT	bm_8	TREST1	TREST-W
TE-siRNA-680	7	AAACAGACTACCAAGTGATGCC	Benibana
TE-siRNA-681	7	CTACAGTTTACTTACTTACAGA	Benibana
TE-siRNA-682	7	CATACGAAGACTTCCGACGATA	bm_1770	bm_447
TE-siRNA-683	7	GTCGCAGAGAAACCTGGGAACT	bm_1866
TE-siRNA-684	7	GAAACGGATAATTTGCGGACAC	bm_1909
TE-siRNA-685	7	ATAGTTATTTAGAACAACTCG	bm_31
TE-siRNA-686	7	GATAGAATGATAACCAGGTTAG	bm_338
TE-siRNA-687	7	AAATTTCATACCAGAAACCTGT	bm_450
TE-siRNA-688	7	TATAACACGCTTTTACCTCACG	bm_558
TE-siRNA-689	7	TACACAGACACCAGGTGGACA	bm_663
TE-siRNA-690	7	TGTATACGCCTGTTTTTTAGAC	bm_814
TE-siRNA-691	7	TTCTCATCGAATCCCAACCCT	Moriya
TE-siRNA-692	6	ACACCTACACTTGCTCGTAGGT	bm_101	bm_1697	bm_26	bm_919
TE-siRNA-693	6	TTCTTCAAATCAAAATTTCCAT	bm_1094
TE-siRNA-694	6	ACTCCTTTGCAGTATTTACCCG	bm_1280	Kokubaru
TE-siRNA-695	6	TGACCACTCGACGACAGACCC	bm_1456
TE-siRNA-696	6	CTCTGTCAAAACTTGAAATGCA	bm_1622
TE-siRNA-697	6	CTCTTAAGGTAGCCAAATGCCT	bm_1645
TE-siRNA-698	6	ACGACCGCCGTTCAACGGTCAG	bm_1645
TE-siRNA-699	6	CGCGAAAATCGTCTTACGTTT	bm_1645
TE-siRNA-700	6	TTAAAACAGTCTCATCCGGTA	bm_1645
TE-siRNA-701	6	AATTTTAAAACAGTCTCATCC	bm_1645
TE-siRNA-702	6	TCGCGACGACTCCTGTCCAAGT	bm_1645
TE-siRNA-703	6	GTTACTACAATGGCTCGGCGG	bm_1645
TE-siRNA-704	6	CCCACTTCTGACACCACTGTT	bm_1796
TE-siRNA-705	6	TCAAGGTTGATAAATCGAACAG	bm_1864	bm_819	bm_884
TE-siRNA-706	6	TACGAATTATAGTAGAAGTGG	bm_1868	bm_382
TE-siRNA-707	6	AACACAACTAGAGAGAAGATTA	bm_1897
TE-siRNA-708	6	TTGCAGCAGCTTCGCCACCCC	bm_57	Taguchi
TE-siRNA-709	6	CAGGATGAGACCACCCCTGGCC	bm_664	SART1
TE-siRNA-710	6	CACACCTCTAACACTGCTATGC	bm_226	bm_710	bm_767
TE-siRNA-711	6	ACCGCGTTATTAAACTTCTACC	BMC1-Abe	BMC1	Kabuki	L1Bm
TE-siRNA-712	6	CTCCCTCCTCCGCGATTCGTCC	BMC1-Abe	BMC1	Kabuki
TE-siRNA-713	6	TTCTGTATCAATTGCTAAAGGA	Kabuki	Yokozuna
TE-siRNA-714	6	TGCTTTAATCCTAGCCACCAC	bm_219	Noguchi
TE-siRNA-715	6	TACTTAAAACTAACTGGGAGCG	bm_521	Takuya
TE-siRNA-716	6	TCCCGGTAGTCCCTCCCCGGA	TREST-W
TE-siRNA-717	6	ACAATCACTACATCACACAAA	bm_1144
TE-siRNA-718	6	TTACCTGTGAAACCTCGCTACA	bm_1152	bm_1866	BMOPAORTA
TE-siRNA-719	6	CGGAGCTCGCTCCCTTGGCTT	bm_1157	R2	bm_530	R2Bm
TE-siRNA-720	6	TAACGTATTACTTATGCGATC	bm_1464
TE-siRNA-721	6	CCATACAAAATATCAGCGATAC	bm_196
TE-siRNA-722	6	CTAAAATCTAATCGTCCCAAC	bm_356
TE-siRNA-723	6	TGACGTGATCAGGATGGCTAGA	bm_475
TE-siRNA-724	6	GCTCGTAATAATTAAAAGCAAG	bm_551	Judo
TE-siRNA-725	6	TCATCAATACCATACGCAACT	bm_679
TE-siRNA-726	6	CTACCTAATACAGTTAGAAGCA	bm_801	Suzuka
TE-siRNA-727	6	CATCGCTAATCCTTATCCATTC	Moriya
TE-siRNA-728	6	TCGGAATTTAACTGTACGTAC	Nakasone
TE-siRNA-729	6	GACTGTGTCACTCCTCGACTTA	Nemawashi
TE-siRNA-730	5	TCATCCTACTGTCGAGGGTGA	bm_1012
TE-siRNA-731	5	GCCTGCACCCGCCTCCTCGTG	bm_101	bm_1697
TE-siRNA-732	5	CCTGATCCTTTTTCCAAATTC	bm_1087
TE-siRNA-733	5	CCTTCCTCAATCCCCTATCCA	bm_1246	bm_376
TE-siRNA-734	5	TCAGAACAAGATGGAAGAGGGC	bm_1306	bm_556
TE-siRNA-735	5	GTTTTTTTCAAGATTTGGGAT	bm_1333	BmpiggyBac
TE-siRNA-736	5	CCTCAACTCCCCTCTTCAACTC	bm_1348
TE-siRNA-737	5	GTCTGGTTCTGGTAGACAGGTA	bm_1487	bm_796
TE-siRNA-738	5	TTTCGTTCTATACTTTTCTTT	bm_1607	bm_418
TE-siRNA-739	5	CTATGTATACTTTTTGCTACTA	bm_1645
TE-siRNA-740	5	CTGACTGACTGACTTACCGAAA	bm_1645
TE-siRNA-741	5	CAGGTGTCCTAAGGCCAGCTC	bm_1645
TE-siRNA-742	5	TGCGCGACGGAGAGCGCAGAAG	bm_1645
TE-siRNA-743	5	CACCTGCCGAAGCAACCAGCCC	bm_1645
TE-siRNA-744	5	GCTCGTCTCTCCGACGGATCTA	bm_1645
TE-siRNA-745	5	TACTACAATGGCTCGGCGGGC	bm_1645
TE-siRNA-746	5	CTATCGCGGTGCTCTTCGGTGA	bm_1645
TE-siRNA-747	5	ACATTCAGGAATCGCCATTAG	bm_1878
TE-siRNA-748	5	CCTTTAACTAGAAATCAAGATC	bm_219	Noguchi
TE-siRNA-749	5	GTATTCATGCATTTGTTTTGCT	bm_231
TE-siRNA-750	5	CAGGTAAAGAAAGTTAACCAG	bm_289
TE-siRNA-751	5	TCAATACTCACAATGGTCAACA	bm_450	ChoBm1
TE-siRNA-752	5	GTCGTTTGCAAGAGTGCCGTG	bm_226	bm_710	bm_767
TE-siRNA-753	5	CTTCCACATAATGCGGTCCTC	bm_87
TE-siRNA-754	5	TGATAGACATAGTTTTACCGT	bm_891
TE-siRNA-755	5	TACCGTCGGAACCGGGAGCCTT	BMC1-Abe	BMC1	Kabuki
TE-siRNA-756	5	TAAAACTCCAATAATACAACT	Inoki
TE-siRNA-757	5	CTACTCCCCGAATCCTGATCA	bm_1648	BMC1-Abe	BMC1	Kabuki
TE-siRNA-758	5	GAGTTAGATTCAGACCACCGT	BMC1-Abe	BMC1	Kabuki
TE-siRNA-759	5	TCTGCGACAAAATGAGGCAAAA	Kaede
TE-siRNA-760	5	ACCTTTACTAATGTAATCCTGT	bm_1280	Kokubaru
TE-siRNA-761	5	CACAATGGTGGCACTCTGCCGT	Taguchi	Tomita_mariner
TE-siRNA-762	5	CCACTACATCCTTTCGTTCCTT	Takuya
TE-siRNA-763	5	TCCAATGATTCCTCAGAAACA	bm_24	Takuya
TE-siRNA-764	5	GATACTCCAGCGCCCCCGCGAT	TREST-W
TE-siRNA-765	5	CCAAATCCTATCTCCATACCCT	bm_1082
TE-siRNA-766	5	GATCGGAAACAAGTTCAATATG	bm_1189
TE-siRNA-767	5	ACCTGTCGTTATGCAGCTCGGT	bm_134	bm_53
TE-siRNA-768	5	GAACACGACAGAAAACCAGACG	bm_1456
TE-siRNA-769	5	TCCTCTACTTCCTTCCTGAGCT	bm_154
TE-siRNA-770	5	TCACCATCTACGCATCCAACT	bm_1716
TE-siRNA-771	5	GTACCATAGACCACATACATA	bm_1731	bm_1789	bm_1899
TE-siRNA-772	5	AAGAACTATATTGGTGGAAAAA	bm_1796
TE-siRNA-773	5	TATCGGGTGCTCTTTTCCTACA	bm_191
TE-siRNA-774	5	TCTGATCTCTTCACCACATCC	bm_300
TE-siRNA-775	5	CAAACCGGATTCGGATGCGTCG	bm_31	bm_53
TE-siRNA-776	5	CAGAGCTCGACTCAGACCACCG	bm_53
TE-siRNA-777	5	TAACGTCATTTCTGACGTACCG	bm_573
TE-siRNA-778	5	AAGTAAACAATCAGAACCAGCA	bm_715
TE-siRNA-779	5	AAACCCAATAATCGAAAACCAA	bm_852
TE-siRNA-780	5	GCGCGAGAGTCCGTGAGGCAC	bm_859
TE-siRNA-781	5	TATTCTTCCAAACTTCACTTCG	bm_903
TE-siRNA-782	5	TACCAATTCATATCTACACAT	bm_932
TE-siRNA-783	5	TCATGACCTACATATACGTTGA	Judo
TE-siRNA-784	5	CTCACTTCTATATCCCTCATC	Kamikaze
TE-siRNA-785	5	AGCAAGTCTACAAAAGCGAAG	Kimono
TE-siRNA-786	5	AATGGAAAGATAGCCAACCTAA	Kimono
TE-siRNA-787	5	TCCTACAACAGTGTCACAGAA	R2Bm	R2
TE-siRNA-788	5	CATACCCCGCGCGCCCCTTTTG	TREST-W

## Sheet: TE-piRNAs
TE-piRNAs in silkworm	copy no.	sequences	TEs
TE-piRNA-1	9348	TACCATACGCAACTTCAATGTTGGGACC	bm_679
TE-piRNA-2	6699	GACGGGGTAACCCAAAGTGGCCTGAAGA	bm_1645
TE-piRNA-3	5480	GTTGGCCTCAGATCAGGGAGGATCACC	bm_1645
TE-piRNA-4	2510	TCATTGCCACAATATTTTTGTCCATCCA	BmpiggyBac
TE-piRNA-5	2342	ACGTGAACGTTTAACGTCCCGAGAA	bm_1645
TE-piRNA-6	2102	TCCATCTCCGATTCGGTATCGGAGCCTGA	bm_1227	bm_134	bm_1824	bm_602
TE-piRNA-7	1606	CGCATTCGGACGGTATCATTAAACTA	bm_1645
TE-piRNA-8	1531	GGGAGATGTGGTGTTCGGGAGGTTC	bm_1645
TE-piRNA-9	1483	GTCCGGGAAGAGTTTTCTTTTCTGCCTGA	bm_1645
TE-piRNA-10	1393	TGTCGATAAGGCGAGTGACGCCAACCCA	bm_1770	bm_447
TE-piRNA-11	1324	TCGTAGACAGCCTTGAAGGCCACCCACTC	bm_1770	bm_447
TE-piRNA-12	1268	ATATAGCCCAGCACTGAATCCCGTT	bm_1645
TE-piRNA-13	1205	CAGTTTCGGACATTTGGTTCATGCA	bm_1645
TE-piRNA-14	1048	GCGCTGTTCGAGTACCGGTAGAAGCTGA	bm_1333
TE-piRNA-15	988	AAACGCATTATTGTCATTTTGCACACCCT	bm_219	Noguchi
TE-piRNA-16	987	AGATGTCGCGCCGGTTCGTACCCATAT	bm_1645
TE-piRNA-17	978	TAACGGCTTTAATTCAGAGCACAATTGT	bm_450
TE-piRNA-18	956	TAGCGATGAAATAGAATCTCTGTTCCTGT	bm_1695
TE-piRNA-19	941	TAGGAATAAATACATCAGTAAAGACCAA	bm_521	bm_939
TE-piRNA-20	836	TAAGTTCGTAGTGTTTCCAGCAGACTTA	Bmhopper
TE-piRNA-21	811	TCATTCTGGCTCTCATCATCGCTGTCATC	bm_1695
TE-piRNA-22	805	TAAGTGTGTTCCGTAATAATGGACGATGA	bm_475
TE-piRNA-23	792	TAGCTTTCGATGTCATCATCCTCACCCT	BmpiggyBac
TE-piRNA-24	775	GTAATGCATCGCGACCCGTTCGTCGTGGAT	bm_1645
TE-piRNA-25	770	TCTCACTCACAACAAACACTTAAAACAC	Neet
TE-piRNA-26	726	GGCACGGTACGTGAACGTTTAACGTCCCGA	bm_1645
TE-piRNA-27	721	CCCGAGAAGACGTGCACTTCTCTCTTAGT	bm_1645
TE-piRNA-28	675	CAGATAGTTAGCAACAATTCAGCACCAGA	bm_450	ChoBm1
TE-piRNA-29	674	CCCATATACAATTACCTACGTTTACTGG	bm_715
TE-piRNA-30	636	TCCACAGTTAATCTAAATAATTGCAAATA	bm_1266
TE-piRNA-31	632	TGACTATCAAACTTCTAGCTTTTGCGTC	copia-like	Kabuki
TE-piRNA-32	616	AAGCAGATCGGTTTCCGGTCCTACCACGT	bm_1333	BmpiggyBac
TE-piRNA-33	601	TCCATTTCTTTTGTATTGTACTACCTGT	bm_1431
TE-piRNA-34	588	CTCATACGCGTCCGGCCCGACGCAAGTCA	bm_1645
TE-piRNA-35	583	GTTCTCCGTCGGCACGGTACGTGAA	bm_1645
TE-piRNA-36	575	TAAACCTCAAAATCCAGGCGGTAACCTT	Moriya
TE-piRNA-37	552	GTCGAAAGAATTGTGGGATAAACTAA	bm_686
TE-piRNA-38	535	GTCCGGGAAGAGTTTTCTTTTCTGCCTGAG	bm_1645
TE-piRNA-39	526	GACAGTTGGTACCCCAGGTAAAAGTGGGC	BmpiggyBac
TE-piRNA-40	490	TCAGAATGGCTGCATATACTTCTACACCT	bm_1897
TE-piRNA-41	483	TCCTGTCCTTCACAAGGACTAGCGT	bm_526
TE-piRNA-42	481	TCAGAATTCGACGGATTACCGATACACGA	bm_1752
TE-piRNA-43	474	TCACTGTCAAATTTGTCCTCAGGAACAAC	bm_608	bm_715	Chochin
TE-piRNA-44	467	GTAACCCAAAGTGGCCTGAAGACGC	bm_1645
TE-piRNA-45	456	TATCCGATCTTTTTTCTTTGGTGAGGGA	bm_715
TE-piRNA-46	446	TGAACATGTTTTACAATGGTAAAGAGAGA	bm_1246	bm_376
TE-piRNA-47	440	TGAAACATATACAATTTAAGTAGATACC	bm_693	bm_76
TE-piRNA-48	423	TACCATATCTCTGTTTTAAAATGTCCCA	bm_715
TE-piRNA-49	422	CGTTCCGATCCACGCATTCGGACGGTA	bm_1645
TE-piRNA-50	421	TATACACTTTCTTTATACTTTTACATAGTC	Neet
TE-piRNA-51	420	TAAGGATTAGCGATGATACACAACTTTA	Moriya
TE-piRNA-52	418	CTCATCACTGTCAAATTTGTCCTCAGGAA	bm_608	bm_715	Chochin
TE-piRNA-53	416	TTCATCTTCATACACAATTAGTATCATC	Bm1modoki
TE-piRNA-54	404	ATGAAGGCGCGCTCTGAGCACAAAT	bm_1645
TE-piRNA-55	404	TTACATAAAAAGCTTAAAAAACGGGAAT	bm_226	bm_767
TE-piRNA-56	403	CAGGAATATAGCCCAGCACTGAATCCCGT	bm_1645
TE-piRNA-57	400	AACGCCCTTTGAGCGAAAGGGAATCC	bm_1645
TE-piRNA-58	398	TAATTCTTAGAGAGCACTTTGAACACGTC	bm_1714
TE-piRNA-59	396	TAACACTTGTCCAACTTTAACCAGTAC	bm_1724	bm_96	Rinne-L
TE-piRNA-60	395	TACTGGAATGTCCTCTCCGTCAGGTTC	bm_1695
TE-piRNA-61	392	TCAAAAACTAACGGATTGGTTTCGAACA	Moriya
TE-piRNA-62	388	AAATGCACTAATTAAATGTTTTACGTAA	bm_939
TE-piRNA-63	387	TCACTGAATTAACAAAACTTCTAACAA	FUI	Kabuki
TE-piRNA-64	386	TGACAAGTCAATACACATAACACAATAC	bm_191
TE-piRNA-65	382	TCACATTTCTATCACTGTATTGACGCAAA	bm_1431
TE-piRNA-66	378	TTGAAAATAACATCTCCTAAATGTAATCC	bm_226	bm_710	bm_767
TE-piRNA-67	376	TACTACAGTTTAACTCAAAATGCAAAA	bm_450	ChoBm1
TE-piRNA-68	376	TCATGTAAGTATCCAACAAAATCTAGAA	ChoBm1
TE-piRNA-69	374	TCTCGGTCAGGGTAAAACCACAATTCAC	Bm1modoki	bm_710
TE-piRNA-70	372	TGAAGCCGGAGATCTGATGACGGTGC	bm_1645
TE-piRNA-71	372	AACAATGAAACACTTTCGCTCTTCACAA	bm_1815
TE-piRNA-72	372	TGAAATGACACTCATACACCGTTGGCCTC	Moriya
TE-piRNA-73	362	CAGTTGCCTTCTTTATTAGGTCAGTCC	bm_300
TE-piRNA-74	362	ACCGTAAATATGTCATCTAGCGATC	bm_1645
TE-piRNA-75	349	TAGGTCATGACGTCTTACGTAGCATGGGT	Judo
TE-piRNA-76	346	TCCTAGTCTACCTGCGACCAACTCAACC	bm_1157	bm_530	R2Bm	R2
TE-piRNA-77	345	TAACCAGTACGTACAACAGTCACTGAATC	bm_1724	bm_96	Rinne-L
TE-piRNA-78	343	CGTCTCGTTTCCAATCAGTGAATGAAG	bm_1645
TE-piRNA-79	341	TAGATTCAGTCAAGTGCTTCAGCAGAAA	bm_1815
TE-piRNA-80	334	TCAATTTCAAGTTCTTTACCCATCAAACC	bm_939
TE-piRNA-81	331	TGAGTACTTGATTCTTCTTGTTTGACCT	bm_191
TE-piRNA-82	323	TAGCATCCTTAACCAACACAAGGTCACC	Moriya
TE-piRNA-83	316	TAGAACAAATTAAAACAAATAACAAAA	Moriya
TE-piRNA-84	312	TTTCAAACACTGATGGCCTCAGGACTAT	Moriya
TE-piRNA-85	309	TGACAAACGAAATTGCTAAATATCTGCT	bm_450	ChoBm1
TE-piRNA-86	304	TCCTCAATTGCAATAAGGTTAAATCTGT	bm_1695
TE-piRNA-87	301	ACAAGTAGCAAATTTCAGAGTCTCGTA	bm_1695
TE-piRNA-88	298	GAATCCGGTTCCTATTCCGGAACCCGGCAGC	bm_1645
TE-piRNA-89	296	TAAGATAGAAAATTGCTGATACCAGGTT	Moriya
TE-piRNA-90	290	CATTCCAGTAATTTTGTCTTCACCTGC	bm_1695
TE-piRNA-91	288	TCGAAAGCTATTTTCTTCCAGATATCAC	BmpiggyBac
TE-piRNA-92	283	TGTAAGAAACATAATCATGTTTGGGCAT	bm_1266
TE-piRNA-93	282	TCAAATCAGATCCTTCTATGGAAAACTAT	Koshinaka
TE-piRNA-94	282	TGAGATTTTGTGATTCGGTTCCGGTTG	bm_679
TE-piRNA-95	279	TCCTAAAATCTTGTCGAGGTTTGAGC	Orochi
TE-piRNA-96	278	TCCCTTAGTGCATTTCATGCCTCTTCCT	bm_2128
TE-piRNA-97	275	TATTAGCACGGGTGATGCCAGCCCCATA	bm_1770
TE-piRNA-98	273	GCAAGCAATTCTTTTTCAGTTACACTAT	bm_1199
TE-piRNA-99	273	TATGTCAAAATTCAAGGCAGTATCTAC	bm_521	Takuya
TE-piRNA-100	273	ACTGATGGCTTGTCGTTGCGATAGTAATAC	bm_1645
TE-piRNA-101	271	TAACATTGCCCACTCCACGAATAGAATA	Moriya
TE-piRNA-102	271	TCGCGACTGGTCTCCCACCAGCCATGC	bm_664	SART1
TE-piRNA-103	264	TGCAATTCTGGTATGAAAAACTCTTCGA	bm_226	bm_710	bm_767
TE-piRNA-104	261	TAAATCGAAATCATCAAGATCCACCGTT	bm_1426
TE-piRNA-105	259	TCCACTATCGCCTTAGCCAGGTCCCTGT	bm_1770	bm_447
TE-piRNA-106	259	TCGTTGCAAAGCCTAACTAGGCTACCCTA	bm_154
TE-piRNA-107	259	TCCTAGTGTTCACATTGTGCAAATCGC	Benkei
TE-piRNA-108	253	TTTCTCCGTCCTTCGCGGACACCCTA	bm_664	SART1
TE-piRNA-109	252	GAACGATGAAGCCGGAGATCTGATGAC	bm_1645
TE-piRNA-110	250	TGAACTCAATGGCTAAGTTGTGCAATAC	bm_1815
TE-piRNA-111	250	GTCGGGGCTCGGAATAGTCTGTAGA	bm_1645
TE-piRNA-112	250	TCCTTTTCCATATAAACATAAATCATGC	copia-like	Kabuki
TE-piRNA-113	244	TACTATCGGAGTCACCACCAGTCAAATC	bm_939
TE-piRNA-114	242	TAGCGATGATACACAACTTTAGCGTAGAC	Moriya
TE-piRNA-115	242	TCACATCTTTCAATTCATTATTAAACCAT	bm_219	Noguchi
TE-piRNA-116	241	TCCTCTGTCACGATTCACCCAATCCACAA	Taguchi
TE-piRNA-117	241	CTCGTGAGACACAGTGTCAAATGCCTT	bm_1157
TE-piRNA-118	238	CTCGGGCGTACGTTTACGTGCGTTCAGATGT	bm_1645
TE-piRNA-119	238	TGTTCGACTTCTTTTTTGGGTGTGAAA	bm_1815
TE-piRNA-120	233	TCCATTTTATGTTCATCTGAGCGGCCCGT	bm_1770	bm_447
TE-piRNA-121	232	TGAGTACTTGATTCTTCTTGTTTGACCTT	bm_191
TE-piRNA-122	231	ACAGTTTCGAGGATAACACAAGAAGGA	bm_1791
TE-piRNA-123	231	TGACAGTTTTCTTAAATCTATGAACAG	Benkei
TE-piRNA-124	230	GTTCGTTTCGTGCGTTCGTTCTCCGT	bm_1645
TE-piRNA-125	230	TATTCTCACTCACAACAAACACTTA	Neet
TE-piRNA-126	224	TGACACAGAATACATTAATATTATGCAT	bm_383	bm_521
TE-piRNA-127	222	TCGCGATGTAACGTTTGTTATTGTACC	bm_1529
TE-piRNA-128	219	TGCTTTAATCCTAGCCACCACGTAGCTGC	bm_219	Noguchi
TE-piRNA-129	218	TACAATGACATCATACTGAGAACCATT	bm_1878
TE-piRNA-130	217	TATACTTTAGCCTTAAGGTAGCCCCACAA	bm_226	bm_767
TE-piRNA-131	216	TGTGATTTTTTGTTGGGAACCAGCTTGGAC	bm_679
TE-piRNA-132	210	GAACAGAAGATAGCCAAAGCTAGAGAA	bm_1866	BMOPAORTA
TE-piRNA-133	210	TACTATTTTAACAAAATATCATGCAATC	Moriya
TE-piRNA-134	209	TAGATTTCTTACATTTGATAGTAACCAC	bm_1529
TE-piRNA-135	209	TCTATAAGTTTTTGTTTCCACTCAGTC	bm_724
TE-piRNA-136	205	TTCATCTTCATACACAATTAGTAAATCAT	bm_710
TE-piRNA-137	203	TAAGGTTAATAATTTCTTCCTGACGTATA	copia-like	Kabuki
TE-piRNA-138	203	TACTCAAGGGACCAACGTTTCCAAAAATC	Moriya
TE-piRNA-139	200	TTCAAAGAAATATCGATCATACCGACCAT	bm_1333
TE-piRNA-140	200	TACCTCTGGTCATCATTTTGGATTTGTA	bm_939
TE-piRNA-141	199	AACCAGAACATAAAATACACACAGCATC	bm_1087
TE-piRNA-142	198	TCTAAAAACTTTCTATTTTCCACCAAGTT	Chochin
TE-piRNA-143	193	TGAACTCGAATACAAACGTAAGACTA	Sayama
TE-piRNA-144	192	ATGCATCGCGACCCGTTCGTCGTGGATTTA	bm_1645
TE-piRNA-145	190	ACGCGAAGAGCACCGCATTTGCGGCGGTGT	bm_1645
TE-piRNA-146	190	TCACTCTTGTTGTTATTCTCAAACTCGTT	bm_1702
TE-piRNA-147	189	TCCAAAATATTTTCAAAAGAATCATATA	bm_383	bm_521	bm_939	Takuya
TE-piRNA-148	188	TCACGTAATATGCTATCATTGCTGGTTG	bm_789
TE-piRNA-149	188	TGCACCTGGCATATCGAGCCGGGAATCC	bm_1161
TE-piRNA-150	186	TAGAATTTACAAAAGGTTATTTACA	bm_1266
TE-piRNA-151	186	TCAAAAACTAACGGATTGGTTTCGAACAG	Moriya
TE-piRNA-152	186	TCTCGTCTGTCTTCTGACGCCAATAGA	bm_1770	bm_447
TE-piRNA-153	186	TCTTGTTGGAATACCCAGTGCCTGTTA	bm_1186	bm_1389	bm_1708	bm_671	Bmmar6
TE-piRNA-154	185	TAAACCTAGTCAGTATGTTCGGATTGCC	bm_2030	bm_736
TE-piRNA-155	185	TCCTTAAGTTTACATAGCTCTGACCGC	bm_521	Takuya
TE-piRNA-156	184	TAGGCACAAAGACGGTTCGGCACTGCC	bm_1157
TE-piRNA-157	184	CGTGGAGATGTCGCGCCGGTTCGTACCCA	bm_1645
TE-piRNA-158	183	ATGTACGTGGAGATGTCGCGCCGGTT	bm_1645
TE-piRNA-159	183	TCCATGTCAATATCGGCGGCTGCCTTAA	bm_1389	bm_1708	bm_671	Bmmar6
TE-piRNA-160	181	TAGATTTTTATTCGTTGATACGCCTGA	bm_1393
TE-piRNA-161	180	AAACGCACTGATTCGTATGTATCCGACCT	bm_450
TE-piRNA-162	178	TCCAATAATTGCAATCTCGTTTCGATATA	bm_1529
TE-piRNA-163	178	TCCCGGAATACCCCGCTGGACCAGAACC	bm_504	TREST-W
TE-piRNA-164	178	AAGCAATATATTTTTCAACAAACTCCC	bm_608	Chochin
TE-piRNA-165	177	TATGAAATTTTGCAATGCTGTTAACACC	bm_450
TE-piRNA-166	174	GATCGAACGCACACCACTAGTGGACGAC	bm_219	Noguchi
TE-piRNA-167	174	TCAATACTCACAATGGTCAACAGTGTTCC	bm_450	ChoBm1
TE-piRNA-168	174	AACTGTAGTAAATCCAATGCCATTA	bm_450
TE-piRNA-169	174	TAAGATAACGTAACACTCTCTTACTTGC	copia-like	Kabuki
TE-piRNA-170	173	TAGACTGTGTTGCAGATAACAACGCCAAC	bm_1857
TE-piRNA-171	173	TCATAGGTCCTCCCCGGCCTCACAGC	bm_573	Orochi
TE-piRNA-172	171	GAACAGGAATATAGCCCAGCACTGAATCC	bm_1645
TE-piRNA-173	171	GTCTTGAACGGGGCCGTTTTCCCGTAGAGGG	bm_1645
TE-piRNA-174	171	TAGACTAACTAAACTAAATTATAGACTA	copia-like	Kabuki
TE-piRNA-175	170	TAACGTCAAAGGCTCGTACTTTACCATC	bm_363
TE-piRNA-176	170	ACACAGTGTTGCCATCCGAATCCAACAC	Moriya
TE-piRNA-177	169	CGCATTTGCGGCGGTGTCCGGATACTCT	bm_1645
TE-piRNA-178	169	TGAAATCCTATAAGACGCCGGATGCCC	bm_1770	bm_447
TE-piRNA-179	169	TAATCCTAATCTAACTTAACCTAACATA	bm_573
TE-piRNA-180	168	CAGAAGTCGAGCATAGCCTTCCATGACT	HOPEBm2
TE-piRNA-181	168	GGACTGGATCCGGACCCGCGTTCTCCGGC	bm_1645
TE-piRNA-182	168	TCCTAGTGTTCACATTATGCAAATCGC	bm_383
TE-piRNA-183	167	TTACGTGCGTTCAGATGTTGACGGAA	bm_1645
TE-piRNA-184	167	TCTATCAATTCTTTTTCCGCCAGCTCC	bm_447
TE-piRNA-185	167	AAGTTCAACCAATCCTTCAATAGGTCAC	Moriya
TE-piRNA-186	166	TCCATAAAATTTTGTCATTATCAAACCTT	bm_1266
TE-piRNA-187	165	TAGCTGAATGCATTTAAGTTGCTCATCC	Kimono
TE-piRNA-188	162	TAACCAGTACGTACAACAGTCACTG	bm_1724	bm_96	Rinne-L
TE-piRNA-189	160	TCAATCTTAGGATCTTTTTCCACTTTCC	bm_310
TE-piRNA-190	160	TAGTTAGTGTTTTCTTTGTGGACTTGT	bm_735
TE-piRNA-191	159	TCCAACACACGTTACTGCATACTTGTAC	Yokohama
TE-piRNA-192	159	CTCATCACTGTCAAATTTGTCCTCA	bm_608	bm_715	Chochin
TE-piRNA-193	158	TCGTTTTCTTATCGTCAATTTTGTTAA	Bmhopper
TE-piRNA-194	158	AAAGATGTGATTTCTTCACGGCGCAATC	bm_219	Noguchi
TE-piRNA-195	157	TACCAGGTTTTTTCTAAAGCCCCTGTG	bm_1695
TE-piRNA-196	157	TACCGATAGTCAGCAATTGCTCCGAGAA	bm_1495
TE-piRNA-197	156	TCACGATGAGTTGGACGGGTAGAAGTT	L1Bm
TE-piRNA-198	155	TGTATGATATAGGCATTCAACACAGAAAC	bm_1695
TE-piRNA-199	154	CCACAACTTAAATTTCCACTCTGATCAT	bm_1425
TE-piRNA-200	154	TCGTAAAGGTAAATCTGCACATGAAAGC	Kagayaki
TE-piRNA-201	153	TTCCGAGAAAGTTCTTCATTTCGCCCAT	bm_1308
TE-piRNA-202	153	TCAGTTAAAGTTCGTTTTCAAACCTAGAC	Sayama
TE-piRNA-203	153	TAATTCTACGGTACTTCTGGTTCCTAA	bm_1824
TE-piRNA-204	151	TGATACAGAATTTTTATGAAATCTGACA	copia-like	Kabuki
TE-piRNA-205	151	TATACACTTTCTTTATACTTTTACA	Neet
TE-piRNA-206	151	TCCACTTGCGCAAACCATATTGCGGGTTT	Nemawashi
TE-piRNA-207	150	TCCATTCTATTAACATATTCTATGAGCCT	copia-like	Kabuki
TE-piRNA-208	150	TACCTGAAGTTGAAGGGCGTGGACTTGC	bm_877
TE-piRNA-209	150	TAGGAATAAATACATCAGCAAAGACCAA	Takuya
TE-piRNA-210	149	CAAGTGTTGCCATATCTTGTAATCTAAC	bm_1186	bm_1389	bm_1708	bm_577	bm_671	Bmmar6
TE-piRNA-211	148	GCAAGCAGGACTAGGTCGTCAGCATAGGC	bm_1157	R2Bm	R2
TE-piRNA-212	148	TAGCTAATACCCCACCAAACCATCACTGA	bm_1402	bm_25	bm_442	bm_480	bm_509	Bmmar1
TE-piRNA-213	147	CATCTGCAGCAGGAATAACGTCGTCTTC	bm_219	Noguchi
TE-piRNA-214	147	TACTATAAACACAAAAATGTTAAGGAA	bm_450
TE-piRNA-215	147	TAGCAATTACGAGGTATACGTTGACAC	bm_1082	Kamikaze
TE-piRNA-216	145	TATTACATAAATCAAGCAGGTTATCCAT	bm_939
TE-piRNA-217	144	TCATATCATTATCAATCCAAATACCCA	bm_564
TE-piRNA-218	144	TGAACAGTTTCGGCGATATAACGTCACCCT	bm_142
TE-piRNA-219	143	TGAAGATCTAATGATCGCGGAAGAGAT	bm_134
TE-piRNA-220	142	TACAATGACATCATACTGAGAACCATTT	bm_1878
TE-piRNA-221	141	AACCGTTGCATTGTGGGTGGTAAGCAGT	Nemawashi
TE-piRNA-222	141	TACTGTATTTTTTAAATCTGAATGACCCT	Karate
TE-piRNA-223	141	ACAAACTAAAACTATAAATAATCAATAC	bm_1087
TE-piRNA-224	140	TTTCGATCATCTCTTTTGCACTCGTAGC	copia-like	Kabuki
TE-piRNA-225	140	TGTTAACATTCTAATTTTTTTTACTGC	bm_748
TE-piRNA-226	140	TCTTGAAAATATATCTGGGTTTCTTC	Kagayaki
TE-piRNA-227	139	GCGAGTGCGACGCGTCTGTTGTCGCAGCCGT	bm_1645
TE-piRNA-228	139	TTGAACAAATAACACACGATTTCGACGA	bm_1984
TE-piRNA-229	139	TATCTAGAAGATGGCGTGCTCGTACCAC	bm_1695
TE-piRNA-230	139	TAGCTCAAGCTCCTCGTGCACCACGTCCC	Orochi
TE-piRNA-231	138	TAGCTTTGCCATAAGCGCACGAATACGA	bm_219
TE-piRNA-232	138	TGTTTTCCTCGGGTATTCGCCCCCAACAC	bm_942
TE-piRNA-233	138	TAAACTACTGATAAAACGGCATCCATTGT	bm_821
TE-piRNA-234	137	TCTAATAATTCCAAACATTGTCTGACAA	bm_679
TE-piRNA-235	137	GTAGTCATATTATTGTTGTCACAGTCAA	bm_551	Judo
TE-piRNA-236	136	AGACCGTACGAGTTTTATTCGTTTAGAACAC	bm_1645
TE-piRNA-237	136	TCACGGATACGACCCCGGTCCCGACCCC	HOPEBm2
TE-piRNA-238	135	TAGTACAAATGATGTGTGTTTCCGCTAC	bm_1796
TE-piRNA-239	135	TCACCTTCATCTACTTCGCTGCCTT	bm_1333	BmpiggyBac
TE-piRNA-240	134	TCAAGTTTTGTGTTCTGGGTCGTACC	bm_1770	bm_447
TE-piRNA-241	134	CTCAGATCTAACCGCAGCAATAACACT	bm_1866	BMOPAORTA
TE-piRNA-242	134	TGCAACATTGGGAAAATCGCTCTGAGCGC	bm_1768
TE-piRNA-243	134	TACCGTAGTGAAAGCGCTCCACAAATCGT	bm_1152	bm_1866	BMOPAORTA
TE-piRNA-244	133	TCTCTAAACTTTAAATCACTAATGTCCTC	bm_1640
TE-piRNA-245	132	TGCTTCTGTCTATTTTTTCGACCTCATA	bm_1714
TE-piRNA-246	132	GCACGCGTTGAAAATTCCTAAAAAA	bm_1645
TE-piRNA-247	132	TCGAGCTACGTTCGTGATTTTCGCACTCC	bm_1645
TE-piRNA-248	132	TACTACTCTTTTTCCAGCTTTCCATAAT	bm_1308
TE-piRNA-249	132	TCTTAACCTATCTTTTTTATACCTTC	bm_608
TE-piRNA-250	132	TAAACCAAATTTGTGCTACTCTCACAGAC	bm_67
TE-piRNA-251	131	GACACGCGGAATACGGTTGCTCGCTTC	bm_1389	bm_671	Bmmar6
TE-piRNA-252	130	TAGCACTTTTATAAACTTAACTACGAT	bm_1235
TE-piRNA-253	130	CAGTGATGAGTCAAATGCACCAGCAAC	bm_608	bm_715	Chochin
TE-piRNA-254	129	CTGTCCAAGTTCGTCTTGAACGGGGC	bm_1645
TE-piRNA-255	129	TATTTCCAATCACAGATAGTATAGCAA	Nemawashi
TE-piRNA-256	129	AAACGCATTATTGTCATTTTGCACACC	bm_219	Noguchi
TE-piRNA-257	129	GCACAGATCCTAAAATATACTCAACACAC	copia-like	Kabuki
TE-piRNA-258	128	CCAATCAGTGAATGAAGGCGCGCTCT	bm_1645
TE-piRNA-259	128	ATCGATGCAAATTAACTATGATGAAACC	bm_970
TE-piRNA-260	127	TGACATTCCCGCAGCTTCTTCCTGCTATC	bm_1157	R2Bm	R2
TE-piRNA-261	127	TAGAATTAGAGTGAATAGAACCACTGC	bm_1757	bm_53
TE-piRNA-262	126	TGGAAGTAACTAAAGTAAACTAAACGAGC	bm_24	bm_748	Takuya
TE-piRNA-263	125	TGATATCCACAACACACTTCATACAACTC	Kagayaki
TE-piRNA-264	125	TGTAATATTTATCTCTACGTTCTAGTACC	bm_375
TE-piRNA-265	125	TCGATGAGAAAATAAATGAAGTGTGACC	Moriya
TE-piRNA-266	124	TAGCCGATTTGATTCCAGCTTCGAAAATC	bm_891
TE-piRNA-267	124	GCGTTTGATAAATTCCTCAAAGATAAC	bm_1272
TE-piRNA-268	123	TAAATCTAAACTAACTCTCTCAAAAGCA	bm_551	Judo
TE-piRNA-269	123	TCCTTGCTGAATCAGTTTCTCTTCTGAAA	bm_1266
TE-piRNA-270	123	AAGCAGCATATCATTTAAAGCTACCCCT	bm_1866	BMOPAORTA
TE-piRNA-271	122	TCCTATGATTGACATGAATGTTGCAGCT	bm_1702
TE-piRNA-272	122	GCGTATAGGATAGGTGATAGGACACTAC	Orochi
TE-piRNA-273	121	TATTTCCAATCACAGATAGTATAGCAAT	Nemawashi
TE-piRNA-274	121	TCTCTGCGGATGTTTTCTTTTAGGGCCT	bm_226	bm_710	bm_767
TE-piRNA-275	121	ATTCGATAGCCAGCCACGAGCAAACAG	R2Bm	R2
TE-piRNA-276	120	ATCATTAAACTAATCACGCACGCGTTGAA	bm_1645
TE-piRNA-277	120	TTCTTCGAATTCTTTCCCTTACTGCTTT	bm_25	bm_509	Bmmar1
TE-piRNA-278	119	GAAAAAACTAAAGCCAAATTGATCATGAC	bm_686
TE-piRNA-279	119	TCACAGCAATGTACAACAAAGATCCTAT	copia-like	Kabuki
TE-piRNA-280	118	TGATACAGAACAAATTGAGCACGACAGA	bm_450	ChoBm1
TE-piRNA-281	117	ATGCAATACAAGATAATGAGCTCCAT	bm_608	bm_715
TE-piRNA-282	117	GGCCATGGAAGTCGGAATCCGCTAAGGAGTG	bm_1645
TE-piRNA-283	117	TGACCGATCTGTCCTCCAAGTAGGAACCC	Taguchi
TE-piRNA-284	117	TAGAAAGTTTAGGCATTATAGTTGACGC	bm_608	Chochin
TE-piRNA-285	116	TCTAGACAAACTTTTATCATCACAGATGC	BmpiggyBac
TE-piRNA-286	116	TCCACCCGAGCACTGACCCCGCTCAGCGA	R2Bm	R2
TE-piRNA-287	115	TCAAGTTACTGGCTTCAAGCCTATCCATC	bm_196
TE-piRNA-288	114	TACTACTCAACAAACAAGTTTTGATaCCC	bm_789
TE-piRNA-289	114	CCGTTCGTCGTGGATTTAAGACGATCGCGC	bm_1645
TE-piRNA-290	114	TATATTCAATTACAAATGTGTTGCAGCT	Moriya
TE-piRNA-291	114	TACCTAATACTTTTATGGAGTTGGAGTC	bm_1082
TE-piRNA-292	113	TGTCTGCTGGTTTTGGATCTGGACTGTC	bm_142
TE-piRNA-293	113	TCTGTGATAAATGTCGCCTGACTACCAC	bm_1823	bm_681
TE-piRNA-294	113	CCGCAGAAGGACCAGTCTGCCCGTCTTC	TREST-W
TE-piRNA-295	113	TCATGCTCTGCTTCTTGGCCTCGCCGAT	bm_8	TREST-W
TE-piRNA-296	113	TAGAAACTTGTGAAGATGCAGTAGTAGG	bm_521
TE-piRNA-297	112	TACCAAATTTGTGTCCTCTTGCGTTCAA	bm_1695
TE-piRNA-298	112	TTCATCGCTACGTCGACCGCTACGAGAC	bm_1695
TE-piRNA-299	112	AAAACCAACTAATTCGAAGGAAACAGA	bm_1752
TE-piRNA-300	112	TAGAGGCTGATGAAACTCAGCTCCGAGA	bm_573	Orochi
TE-piRNA-301	112	AACTGAAACAGAAATACACAGAACAGA	bm_1866	BMOPAORTA
TE-piRNA-302	111	TAGATGTGAAATTAGATTTTTGCGACCAT	bm_1431
TE-piRNA-303	111	CTGACCGAGATTTAAAACCGTGTATATGC	bm_710
TE-piRNA-304	110	TGCCTTCGTCTTCTCACGCCGTATCACTT	Moriya
TE-piRNA-305	110	TGAATAAATGGAAATGCAAACATGATG	bm_939
TE-piRNA-306	110	TCCCGTAGTGGTGCCATTCGGCCCAAAGT	bm_1052
TE-piRNA-307	110	TTAAATCGACGTCTCTCTGTCTACTACT	bm_2030	bm_736
TE-piRNA-308	109	TGAACAGTTTCGGCGATATAACGTCACCC	bm_142
TE-piRNA-309	109	ACGTGATGGAACAAAGATCGTCGACTC	bm_219	Noguchi
TE-piRNA-310	109	TCGACATAATACTGCCCTGTGCGCCGGA	Moriya
TE-piRNA-311	109	TATCATATCAAGTTGTACTTTTTCAGTAA	bm_219	Noguchi
TE-piRNA-312	109	TCACACAACTTAGAAATAGGGTAAACAC	bm_1595	Nemawashi
TE-piRNA-313	108	ACACGAAACTAAACCTTTTGGATGCAC	bm_1097
TE-piRNA-314	108	GGACGGGAAGCGGATGCGGCCGGTGC	bm_1645
TE-piRNA-315	107	TAGTTTCAGACCGCTCTCTCTTACCCC	R2Bm	R2
TE-piRNA-316	106	TACCACGAGCGTCCGTGAATGGGGAACC	HOPEBm2
TE-piRNA-317	106	TAGAATTTCGGGTATTTCGCCTCGTGC	bm_1157	R2Bm	R2
TE-piRNA-318	106	TGGAAGTAACTAAAGTAAACTAAACGA	bm_24	bm_748	Takuya
TE-piRNA-319	105	TGAACTCGAATACAAACGTAAGACTAAT	Sayama
TE-piRNA-320	104	TTAGATCAGGAAACACACCACTATCAATAC	Benkei
TE-piRNA-321	104	GAAGGATGAACTGTTGGTGGAATTAG	bm_1525	bm_755	Neet
TE-piRNA-322	104	TAACAGTTTTCTTAAATCTATGAACAG	bm_383
TE-piRNA-323	103	TTCTTGGTGTTTTATTCACCACTTCAT	Kagayaki
TE-piRNA-324	103	TCCCTAGTGATGCGATATGGTCCATAAA	bm_1714
TE-piRNA-325	103	TAGTTAATTCATCATTCCATGCGGATAT	bm_1280	Kokubaru
TE-piRNA-326	103	TCATCCAGCGTCTCCAAGAGACCCTCCA	Taguchi
TE-piRNA-327	103	TCACAAGAATTATTACGTAAACAAAACA	Kabuki
TE-piRNA-328	103	TATACTTACTTTAGCCTTAAGGTAGCCCC	bm_710
TE-piRNA-329	102	TCACTGTTGAATTCACATGGACTCCAGCAC	Koshinaka
TE-piRNA-330	102	AGCTCCAAGATGATGACAGGTTACTAT	bm_903
TE-piRNA-331	102	AAGTTAACATTTTGCAGAAAAGGCCAC	bm_1052
TE-piRNA-332	101	TCTCTCTCTAAATCAAATTTACTCTTAC	bm_1695
TE-piRNA-333	101	TAGTGTCTTGTACAAATGTGTACCTGCC	bm_1609	bm_828
TE-piRNA-334	101	ACAACGATGACACATACAACAACTTCAA	bm_1299	mag
TE-piRNA-335	101	TAAACCTGTATTTCCACATAAGTTACT	bm_755
TE-piRNA-336	101	TAGCAAATTTTTCACAAAAGCGTGCGC	bm_219	Noguchi
TE-piRNA-337	100	TGCAAACGACGTCTAAAATTGTCGATGAC	bm_226	bm_710	bm_767
TE-piRNA-338	99	AAACGCTTTATTTTCAATTGTAGACAC	bm_1082	Kamikaze
TE-piRNA-339	99	GAGTTTTATTCGTTTAGAACACGTTCGGA	bm_1645
TE-piRNA-340	99	TCCATTACTTCCTCCGGTGTGCTCTC	bm_1770	bm_447
TE-piRNA-341	99	TCACTGTTCCCGAAGCTGGTTCACTCTC	bm_939
TE-piRNA-342	99	TTGTTAATTTTCCAGTTACGATGCACTA	Bmhopper
TE-piRNA-343	98	CCGTCGGCACGGTACGTGAACGTTT	bm_1645
TE-piRNA-344	98	TTCCTCATCAAATACGGCTTGTTCATAT	bm_679
TE-piRNA-345	98	TAAACTCGACATTAGCGCCACGGAGACT	bm_573
TE-piRNA-346	98	TAACGGTTGATGAGCAGATCCAAATCC	Moriya
TE-piRNA-347	98	TATCTTCGTCATATTCACACGCATTCTc	bm_1431
TE-piRNA-348	97	AACTCAAGACACAAGATCGCGACGGCAGC	bm_722
TE-piRNA-349	97	TCACCGGTTCACACTCAACCTTTTACTTA	bm_1082	Kamikaze
TE-piRNA-350	97	AACACAGACAAGTTTGTTGCTCGTATT	bm_219	Noguchi
TE-piRNA-351	97	TCAACACTACAACCAGACGGCGCGGCTC	TREST-W
TE-piRNA-352	96	TAAAGTCTTGTGGCATGGCGTCCCATTC	bm_1768
TE-piRNA-353	96	AAACTGTTTACCATCCAAATTCGATTGT	bm_608	bm_715	Chochin
TE-piRNA-354	95	TAGTCTTCTAATTTTCAGAATTTCCCCAC	bm_1868	bm_382
TE-piRNA-355	95	TCGCCTCGACCACGACTCGAGCACGGA	HOPEBm2
TE-piRNA-356	95	TGTAATCCGTTGCGATCACGGCACTCTT	bm_226	bm_710	bm_767
TE-piRNA-357	95	TAGCCGAAGCCGGGGACATGGCGACCAG	TREST-W
TE-piRNA-358	94	TGTAATTGCAAGAGTGTGACTCCTTTGT	bm_383	bm_521	Takuya
TE-piRNA-359	93	TACACAAAACATGCCTTTTTATACCTGC	bm_1768
TE-piRNA-360	93	TTACAGAATGCCAATTTGAAAACTCACAC	Neet
TE-piRNA-361	93	TAGGAATAAATACATCAGTAAAGAC	bm_521	bm_939
TE-piRNA-362	93	TAAGTCATTTGTGCGAAATATAAACATGTC	bm_1266
TE-piRNA-363	93	TGTATCACCTCAACTACCTCATGTTCAGC	bm_1333	BmpiggyBac
TE-piRNA-364	92	TCCTATACAACGCAAAAACGAGATCCAA	bm_980
TE-piRNA-365	92	TGACTAACATGAGACCTACTGTGGCTGG	Neet
TE-piRNA-366	92	TACAAGTATCAATTAAATTGTCCATTGC	bm_521	Takuya
TE-piRNA-367	91	TCAATGCCTGCTCTATCGGTTCCCCA	bm_1695
TE-piRNA-368	91	TGAAGTCACGCTCCATATCTATATCGAT	BmpiggyBac
TE-piRNA-369	91	ACACGTCCAATACGTCCGGTTGGTACC	Orochi
TE-piRNA-370	91	AAGCGGCGAGACCACGCCTCCAGCA	TREST-W
TE-piRNA-371	90	TACTCTTAGCTAACACCAACCGTATATC	Moriya
TE-piRNA-372	90	TCGATATAAAACACCTTGTTCCATTA	bm_219	Noguchi
TE-piRNA-373	89	ACACTAACTAATTTGACAAGTCCGT	bm_735
TE-piRNA-374	89	TTAATCAATATCTAAGTGGACCATGAGT	bm_191
TE-piRNA-375	89	TCCCAGTTTCAGACACTGAGCGTAGAT	bm_1434
TE-piRNA-376	89	TTCCAATCTATAAATTATTCCAATATGT	bm_1815
TE-piRNA-377	89	TTCCGGATTTGGACATCGAGCATTCTC	bm_1157	R2Bm	R2
TE-piRNA-378	89	TCAATTTCTAGCTCTTTACCCATCATCCC	bm_383	bm_521
TE-piRNA-379	89	TCGATCTGAAGCAGTCGATGTAGGGTCCT	bm_1770	bm_447
TE-piRNA-380	89	TGAAACTCAACACACACAACTTTCACAAT	bm_58	bm_603	Nagisa
TE-piRNA-381	88	TGAAATACTAGATTTGTCTCCTCCTAAA	bm_1529
TE-piRNA-382	88	GTACGGAACCAAATCTCCATCATTGACC	bm_1087
TE-piRNA-383	88	TCCCGAAGCATCCGTGCCCGGTCAGCAC	HOPEBm2
TE-piRNA-384	88	AAGTGTATGAACCGAAGCCTTCAACCAG	Moriya
TE-piRNA-385	87	ATATGCTCACTGTGGAGCCCCGAGA	bm_1645
TE-piRNA-386	87	TAAAGATTTTGTAGTAGAAGCTGGGAT	Benkei	bm_383
TE-piRNA-387	87	TCGCAGTCATCTTGACAACGGCCACCCG	HOPEBm2
TE-piRNA-388	87	TGAAACAGACTCCGACTCGGTCGACGAC	bm_1431
TE-piRNA-389	87	TTCAACAATGTTTTCAATAAAAACATACGC	Neet
TE-piRNA-390	87	TAAACCTGTATTTCCACATATTACTGATGC	bm_1525
TE-piRNA-391	87	GGGAACTGGCAGCTCTGCACAATTGCAAAT	bm_1525	bm_755	Neet
TE-piRNA-392	86	AAGCGTACTTTCCTCCCCGATCGAGTC	Nemawashi
TE-piRNA-393	86	TGACAACGGATTTGCGTATTACAGC	bm_1529
TE-piRNA-394	85	TAGACCAAGATGAGATACGATCTCCTAGTG	bm_353
TE-piRNA-395	85	TCACAAATGTTTGCCATGGTGCCCC	bm_8
TE-piRNA-396	85	ACATTACTTAAAGGCAAGTGTTGCTGAT	bm_715
TE-piRNA-397	85	TGGAAATGGCATATTATTATTTTTTAACGC	Sayama
TE-piRNA-398	85	TCAAGAAATTTACTACATCCCGCAAGTA	Moriya
TE-piRNA-399	85	CGAAACATCAATATTTACAATTGTGCTC	bm_450	ChoBm1
TE-piRNA-400	84	TCCTATACAACGCAAAAACGAGATCCA	bm_980
TE-piRNA-401	84	TCAGTAAATTCGTCTTTGCATTGACAGTC	bm_382
TE-piRNA-402	84	AAAGCGATAAAACTTAAAACTGCCTGC	bm_679
TE-piRNA-403	83	TACCATTAGTTTTTGAAAAATGCCTGGGC	bm_1299	mag
TE-piRNA-404	83	AACTGTATATATTTAATATGACACT	bm_1645
TE-piRNA-405	83	TCGCTTAGTGTAGGCAATCGATCAGCCTGT	bm_1529
TE-piRNA-406	83	TGAAGGGTTGATTGATTTTTCCAGAATA	bm_799
TE-piRNA-407	82	TGACTGAGCCATGTATCGATGCGCTGTGAT	bm_1456
TE-piRNA-408	82	TCCCATTTCTTGGCCTGCACGGTTTGT	bm_1087
TE-piRNA-409	82	TTTCGTATATTCTCACTCACAACAAACAC	Neet
TE-piRNA-410	82	TAGCGTAGACCGTCAATATACAGGTACC	Moriya
TE-piRNA-411	82	GCGTTATGTTCGTTTTAGCGAGTTAGT	bm_1645
TE-piRNA-412	82	TCTATTCACTCCACGGCAGCGCGCTAGA	TREST-W
TE-piRNA-413	81	TCCTAACCTGATTAATAAATTACCGCAC	bm_1495
TE-piRNA-414	81	TATCTCCCGCCCAGTCGGGAACCGAA	SART1
TE-piRNA-415	81	TACCAGTTCGTTATAATTTGACTCCACT	bm_931
TE-piRNA-416	81	TAATCTAACTTACATCTAAGTGACGGC	bm_573
TE-piRNA-417	81	TGCATATATTAAATTTTCTTTGGCTTCGT	bm_219	Noguchi
TE-piRNA-418	81	TAATCTCATCAGTTGTTCGCAGTAGAGTT	bm_67
TE-piRNA-419	81	TATTTTGAGGCAATGCAGTAGCCTGGAT	bm_1333	BmpiggyBac
TE-piRNA-420	80	TCAGAATAAAAGCACACTTTGGATGTGG	bm_679
TE-piRNA-421	80	TACCAATTCTCTTTAATATCACACCTTT	bm_789
TE-piRNA-422	80	TAACTCAGAATATCTGCAAAGTACCT	bm_1052
TE-piRNA-423	80	TCAAAGCAGTTATTTTATCGACTGTACCGC	Sayama
TE-piRNA-424	80	TAGCGGTAGTTTCGGATTTGAGAGTCCTA	bm_31	bm_53
TE-piRNA-425	80	TAGTTCAAATAAATCAGATGCCACAATC	bm_1628
TE-piRNA-426	79	TAGATTGAGTATTATTTTGTAGTCAGGTT	bm_450	ChoBm1
TE-piRNA-427	79	TAGCAGGAACGAGTCAGCAGGAACGTT	bm_1796
TE-piRNA-428	79	TCTCTACCTTTTTGCGCCATTGATTACC	bm_1227	bm_134	bm_53	bm_602	bm_722
TE-piRNA-429	79	TAAGAGACTTGCAGCAGATAACTCCATC	bm_1082	Kamikaze
TE-piRNA-430	78	TAACCAAACCATCTAACAACGCTTTGCGA	bm_1280
TE-piRNA-431	78	AACCATTTAATAATTCTTATAAAAGCC	bm_679
TE-piRNA-432	78	AGACAGCGTCGCAAACGCACTGATTCGT	bm_450	ChoBm1
TE-piRNA-433	78	TAGCAATTTTTTTCTGATAACGGCTGGTT	bm_679
TE-piRNA-434	78	TGACAATAAAAACCAGCAGCGTAACGAC	Karate
TE-piRNA-435	78	TCGACTTCGTTGTCTTCTCTCTCTTTTA	bm_939
TE-piRNA-436	78	TACTTACTTATCAACTCATGTGACCTA	Orochi
TE-piRNA-437	77	TAGCGATTTCTTCGACGCGGGTCTATTT	bm_447
TE-piRNA-438	77	AGCAACAGTACTTTCCGACGAGACATC	bm_903
TE-piRNA-439	77	TCCTAACCTGATTAATAAATTACCGCA	bm_1495
TE-piRNA-440	76	TAAAACATCTTTCTGTAGTGTGTCGAGTC	bm_1052
TE-piRNA-441	76	TCAGAAACTAGTCGGCGTGGAAGACCAAA	bm_219
TE-piRNA-442	76	GTAATACTGCTCAGTACGAGAGGAACCG	bm_1645
TE-piRNA-443	76	TGCATCAATCTTTTCATGTTTCAGACATT	bm_1266
TE-piRNA-444	76	TAGACACCAAAGAGCAGTCAGAATCCAT	bm_382
TE-piRNA-445	76	TGACGGATATTTTTCCCGAATGAAGTC	bm_53
TE-piRNA-446	76	TAAGAGTAATTAATCCAGATGTCGCATC	bm_1909
TE-piRNA-447	75	TGAATTCTTGACGAAGTCCCGCCATGAT	bm_903
TE-piRNA-448	74	TAACGATACAGAGACCGACCGCGACCGC	HOPEBm2
TE-piRNA-449	74	CCATGAAAAATTTAGTGTTAATGTAATC	bm_1266
TE-piRNA-450	74	TCTTCATGTGCTGAATCCAGCGGCAACC	bm_1082	Kamikaze
TE-piRNA-451	74	GCATTTGTGAAACGGCAAAGACTCACTA	bm_608	bm_715	Chochin
TE-piRNA-452	74	GCATTACTTATTTACCAATAAATCCTA	bm_1609
TE-piRNA-453	73	TACGTAAGTACACAGAACAACCATAA	bm_1246	bm_376
TE-piRNA-454	73	TCTACCAAACGTCGTCGAACGGTCCTC	bm_338
TE-piRNA-455	73	TATCCATCCACAACGTGTACCCTTTGT	bm_1695
TE-piRNA-456	73	TCTTGGTCTGGGCAAAGCGATCGACGCAC	bm_1695
TE-piRNA-457	73	TATGAATATGAGGTCCCCACTGCAGTT	bm_24
TE-piRNA-458	73	TAACGTAAACCGAGCCGACCGATCTGTC	bm_1770
TE-piRNA-459	73	GCAGCTTGCACGTCGTCTTCTTAGGCCCC	bm_8	Taguchi
TE-piRNA-460	73	TCAAAAACAGTGCGTAGCTTGTCTGATC	bm_1082	Kamikaze
TE-piRNA-461	72	TTGAACAATTTTACTATTTTCTGGACAC	Kimono
TE-piRNA-462	72	TCAAATAATACTTTAACTTACCCATACT	bm_1333
TE-piRNA-463	72	TCAGAAACTAGTCGGCGTGGAAGACCAA	bm_219
TE-piRNA-464	71	TTGAACAGTTGTTAAAACAAAGATTGGA	Kagayaki
TE-piRNA-465	71	TTCTTTCGACGATTTAACGGTTTTGAC	bm_686
TE-piRNA-466	71	TCACGAATTGCTCTGCAGAACCTGGCAC	bm_219	Noguchi
TE-piRNA-467	71	TTGCGATCTCGGGCGACCACCAGAAC	bm_8	TREST-W
TE-piRNA-468	71	GAGACATTCGGtGTGAACTGCCGCTCC	Orochi
TE-piRNA-469	71	TATTTCAAAGCAACTTACGTTCTATTC	bm_1770	bm_447
TE-piRNA-470	71	GCATGCTGATTTTTAATAATAAACATTC	bm_1266
TE-piRNA-471	71	TAACACTAAATTGGCCGAAGCGATTCTA	bm_1757	bm_53
TE-piRNA-472	71	TGCAATTGAAAGCTATACAGAATGCGT	bm_219	Noguchi
TE-piRNA-473	71	TGACAGACTCAAAATTTTCCGGCTCGCC	bm_1333	BmpiggyBac
TE-piRNA-474	71	CCACGATCACTCCGACACCATCCCTGGA	R2Bm	R2
TE-piRNA-475	70	GCTCTAGAAAACTAACCTTACTACGCC	bm_1220	bm_724
TE-piRNA-476	70	CTGAAGACGCCGCCGAGAGGTCCGGGAAGA	bm_1645
TE-piRNA-477	70	TCCTGTAACACTGATATGACCTCAACC	bm_633
TE-piRNA-478	70	TCAGCAAGGAACGTGAACTCTCAAGGGA	bm_1266
TE-piRNA-479	70	AAGATACAGTTCGCCATAGCGGCATTGAA	BMC1-Abe	BMC1	Kabuki
TE-piRNA-480	70	TCTAGGTGCTATCTTCATCTCCCGAGAT	bm_25	bm_509	Bmmar1
TE-piRNA-481	70	TTCCAAGCACGAAACCGTGCTGGAACC	bm_1157
TE-piRNA-482	69	ACGGATTAAAACAAGCTCCATTTACAT	bm_1487	bm_796
TE-piRNA-483	69	TACAACATGAAAAATGCCAAACCTTGT	bm_1487	bm_796
TE-piRNA-484	69	TAGCGTTGACAATGGATACATGCCTTTA	bm_219	Noguchi
TE-piRNA-485	69	TAAACAGCTTGGAATATTTACAGACATAC	Benkei	bm_383
TE-piRNA-486	69	TAGCAACCATGATAACAAATTATAGTGC	Kagayaki
TE-piRNA-487	69	AAGTAAAATCATTGCTCCTCCAAAACATC	bm_1495
TE-piRNA-488	69	TACTACATAAACCACGACGGGACACAA	bm_1246	bm_376
TE-piRNA-489	69	TGAAAAACGTTCTCCTTCTCTTCTCCAC	bm_942
TE-piRNA-490	69	TACTTGAAATTATTAATTTTATCACCAC	bm_1824
TE-piRNA-491	68	GACATCAAATATTGGGGTTTCCGCAGCC	bm_1770	bm_447
TE-piRNA-492	68	TGAAATGTTGCACTGCATTGCATACCATA	bm_338
TE-piRNA-493	68	CGAAGAGCACCGCATTTGCGGCGGTGTCCG	bm_1645
TE-piRNA-494	68	TACAGGTTTAAAATTCCTAGCTGCATAT	bm_1525	Neet
TE-piRNA-495	68	TCGATTCGTAATGAAAATTCAGACACAGA	bm_1796
TE-piRNA-496	68	TCCATTTTGTACGCAAGCACAACACCAC	Bm1modoki	bm_710
TE-piRNA-497	67	TAAGTCTTTCTATTCTCCTCTTGCATTC	bm_1714
TE-piRNA-498	67	TCATCACATGTCACAATTCGATCCAATA	bm_1094
TE-piRNA-499	67	TAGACCTAGGATCCAGTAGCGCTGCCGCAC	bm_1770	bm_447
TE-piRNA-500	67	TTACTCAATATCGAACGAGCGTATCTCC	bm_1082	Kamikaze
TE-piRNA-501	67	ACAGTTATCAGAAAACCACCAGTGAAT	bm_1152	bm_1866
TE-piRNA-502	67	TCCATGTCCTTTTGCCGGTCAGGTCTTC	bm_1770	bm_447
TE-piRNA-503	67	TGTCTTATTGTTATAAAAATGGCTATCTC	bm_551
TE-piRNA-504	67	TAGCCGAAGCCGGGGACATGGCAACCA	bm_1275	bm_460
TE-piRNA-505	67	TAGATTCAAAAGACACAAATTGTCCACTA	Takuya
TE-piRNA-506	67	TCTCAGATTCACATTGTAATGATAAACAT	bm_1216
TE-piRNA-507	66	TGTAATAGTGTTGTAAATAGAGATTGTC	Kagayaki
TE-piRNA-508	66	TCAAACGAGGTTGCTTACTGAACTCAGTC	bm_1052
TE-piRNA-509	66	TCGATGAGAAAATAAATGAAGTGTGA	Moriya
TE-piRNA-510	66	TGAAATCCGATTCGTTTTAAAATTTTCCAC	bm_1426
TE-piRNA-511	66	AAGGATTACCGACAGGGTTTACAGTAA	bm_518
TE-piRNA-512	66	TCGAAATTCTGTAATGTGTTCTGAACAA	bm_450	ChoBm1
TE-piRNA-513	66	TGAATTTCAACATGTGGTAGCTCCTGAC	bm_521	Takuya
TE-piRNA-514	66	TGACAAACCTTAATTCCTATCTTTAATGC	bm_1529
TE-piRNA-515	66	AACGATCGTCGGGGGTACCAATAGCTCC	bm_573	Orochi
TE-piRNA-516	66	TCACCAAAGCTGAGACTCTAAACTGTAA	Moriya
TE-piRNA-517	65	CCGTAGCGACGGAGGGTCGCGGCGAGA	bm_1645
TE-piRNA-518	65	TCGGGCACTCGCAGGACCCGTCTTGA	bm_1645
TE-piRNA-519	65	TAAGAGCTTTTTAAATCACAACAACATAA	bm_654
TE-piRNA-520	65	ACCAGAGGTACCAAAGCTCGTCAAGTTG	bm_939
TE-piRNA-521	65	TATATTGCTTGCTTGACTTACAGAT	bm_608
TE-piRNA-522	65	TGAATCTACTGTTTCAAAGTCGCACA	bm_191	bm_353	Yokohama
TE-piRNA-523	65	CCATCCGGTATCATAGACAGAACCGCGC	bm_1157	R2Bm	R2
TE-piRNA-524	65	TGTATAATATGATTGCGGAGACGACGTT	bm_1431
TE-piRNA-525	65	TAATAGAGCATTCACAACAAAACCATTT	bm_1791
TE-piRNA-526	64	AAGAAAACGAAATGCAAACTATGTCAA	Bmhopper
TE-piRNA-527	64	TCGCTGTGGATAACCAGAATCACCTGGA	bm_1815
TE-piRNA-528	64	TAGACCTAGGATCCAGTAGCGCTGCCGC	bm_1770	bm_447
TE-piRNA-529	64	TACAACAAATTTCAGTGGGCTTGTCACAT	bm_1074
TE-piRNA-530	64	TAACTCAAAATGCAAAAAGCTCATTCC	bm_450	ChoBm1
TE-piRNA-531	63	TCTCATAAAATCTATTCCACATCCTTTT	Kagayaki
TE-piRNA-532	63	TAAGTGTCGTGATATTCTAGCCATTCCT	bm_926
TE-piRNA-533	63	TAGGATTAATTTCAAGTTTTATCGCATT	bm_1246	bm_376
TE-piRNA-534	63	CCGCTGGATTCCGACATCTGTTTCTCC	Nemawashi
TE-piRNA-535	63	TCCCAGTTGCTTTGGATAGGTACTGTAC	bm_1052
TE-piRNA-536	63	TGATTTCAATTTACTATTAACGAAAACT	FUI	Kabuki
TE-piRNA-537	63	TGACTTTGACATTAAACAATGACCATAGA	bm_211
TE-piRNA-538	63	TGAACATCTTGTAGTCGGTTGATCACTGC	bm_1628
TE-piRNA-539	63	TCATTCTATACTCTTTTGGAGCGGCCTC	bm_447
TE-piRNA-540	63	TGACAGTAACAAAACAGACACTAGCAGA	bm_1796
TE-piRNA-541	63	TACTTTGGAATGCATCTCTGATCCCACC	Koshinaka
TE-piRNA-542	63	TGAATACCACAATATATTAAAAACCAAC	bm_679
TE-piRNA-543	62	AAAGACAGACATACAAAAAGACGAAAAA	bm_1142
TE-piRNA-544	62	TGTCAATGCTATGTAAAAACAAAAGTTTG	Bmhopper
TE-piRNA-545	62	TCCCTTGAGTTAACACTTGACATACCTT	bm_1815
TE-piRNA-546	62	TGAATTACAAATTTTGTTAACTGTCCACTC	copia-like	Kabuki
TE-piRNA-547	62	TGATGTGTGTTTCCGCTACTCAAGCCAAA	bm_1796
TE-piRNA-548	62	TACCTATCGTTTTCCAAAACTGCAGT	bm_1724	bm_96	Rinne-L
TE-piRNA-549	62	TCGAAGGAGACGGTGCGGTATCCTCGGA	TREST-W
TE-piRNA-550	61	TACTTGAGGACGATTGAAGCCTTTAACTC	bm_1171
TE-piRNA-551	61	TACCTGGAGACGATGGAGTCGTCCGAATC	bm_620
TE-piRNA-552	61	TATGGTGTGATTTTTTGTTGGGAACCAG	bm_679
TE-piRNA-553	61	TCAAGGCAGTATCTACAGCAACCAAA	bm_521	Takuya
TE-piRNA-554	61	TACTATAACTAAAAATCGAATGAGTGC	bm_551	Judo
TE-piRNA-555	61	TAAAGTCCAATACTCTTGCTATTATCCAC	bm_877
TE-piRNA-556	61	TGACTGATTGACATAATGATAGCTAATAT	bm_633
TE-piRNA-557	61	TATACATCAGCACAGAACATTACAGGTA	bm_1829
TE-piRNA-558	61	TCTGAAACGTCGGCCGTCTCGGTACG	bm_504	TREST-W
TE-piRNA-559	61	TAAGTCATCTTTTAAAATACGCGACATG	bm_25	bm_480	bm_728	Bmmar1
TE-piRNA-560	61	TGAATCTGACAACTTTTACATTTCTTTAC	bm_551	Judo
TE-piRNA-561	60	TAGCTTCCTTCAATGGGAAAAGTTCTGT	bm_219	Noguchi
TE-piRNA-562	60	TAAGAGCTTTTTAAATCACAACAACATA	bm_654
TE-piRNA-563	60	TAGAGATAACTCGAACCTCTTACGTATT	bm_1823	bm_681
TE-piRNA-564	60	TGTCTCAACTCAGCGGTGATTTTCAATGA	bm_521	Takuya
TE-piRNA-565	60	GAAGGATGAACTGTTGGTGGAATTAGC	bm_1525	bm_755	Neet
TE-piRNA-566	60	TGTTACCAATACGAGGAGTCAGTCCGAAC	bm_1796
TE-piRNA-567	60	AACATGCCTTGGCCCATTCACGGCAGTTC	Nemawashi
TE-piRNA-568	60	ACCCGAATTGTTTATTATGAAGCAGGT	Takuya
TE-piRNA-569	60	TAGCATATTGTAATGTCAAAGATTCA	bm_939
TE-piRNA-570	60	TGACGACGTGCTCCGCCTCCAACAGAA	bm_1770	bm_447
TE-piRNA-571	59	TCTCCTGGAAAACACCGTCAAAAACGTA	bm_1426
TE-piRNA-572	59	TTACGTTTAAAATACGACAATCACTATC	bm_1815
TE-piRNA-573	59	GCGTATGGTATTGATGAATTATATGGAA	bm_679
TE-piRNA-574	59	GCACTCGGCCGAGCGGCCGGTGGTG	bm_1645
TE-piRNA-575	59	CTAGAAATCAAGATCGCCAGCAACGTC	bm_219	Noguchi
TE-piRNA-576	59	TAATCTTAAACACTTCATTTGCACACGC	bm_1242
TE-piRNA-577	59	CAAGCAAGAACCGTCTGGAGAAGAGAA	bm_1770	bm_447
TE-piRNA-578	59	TAGTTCATAATTATCTTTAACATCAGCGC	Karate
TE-piRNA-579	59	TCACAAAGTATTCACACCGTTCAACGGGTA	Moriya
TE-piRNA-580	59	TCTTGAGTGACTCCAAATTGGGATGAGGC	bm_1186	bm_1389	bm_1708	bm_577	bm_671	Bmmar6
TE-piRNA-581	59	TAACATAACCGAGGATAGTCTCTAACGC	bm_353
TE-piRNA-582	58	ACTATCTTGAATTTGATAAACCGGAAGA	bm_1272
TE-piRNA-583	58	ATTTTCTCATACGCGTCCGGCCCGA	bm_1645
TE-piRNA-584	58	TTACTCAGAAAATTATTTTTGTCATGCT	bm_219	Noguchi
TE-piRNA-585	58	TCTCTCAAGATGTTCAGAGTCATTGC	bm_789
TE-piRNA-586	58	TATCAAGAAAAACACAGACAAGGAATC	Koshinaka
TE-piRNA-587	58	TCAAATTACGCAATATCATAATAACTGT	bm_1909
TE-piRNA-588	58	TCACAAAGAAATTGTCGTCTGAGGTGC	bm_1087
TE-piRNA-589	58	TACCTGTTCAGAATGCAATGTATGATGT	bm_219	Noguchi
TE-piRNA-590	58	TCAGTTCGTCCCGTCGGTACACGAAGTA	Orochi
TE-piRNA-591	58	TCGCTCTATTCACTCCACGGCAGCGCGC	TREST-W
TE-piRNA-592	58	TCAGTACGAGGCTTTGTGGCGGACTGC	bm_1131	bm_1402	bm_414	bm_442	Chikuri	Minichikuri
TE-piRNA-593	58	TGATAAAGTAACTTCTTAGTGCTCTTGAC	bm_1082	Kamikaze
TE-piRNA-594	57	TAGCTATTGATTCAATAAAAGTTAGGTG	bm_679
TE-piRNA-595	57	GACGACTTCCGTTCCTGGCGGGGTGTT	bm_1645
TE-piRNA-596	57	TCATGGTATTATTAGCATCATCAGAGAA	bm_1280	Kokubaru
TE-piRNA-597	57	TCACGAAGAATTAATAACTCAGCGAACTC	bm_353	Yokohama
TE-piRNA-598	57	ACGCAGCAACAGCGGCCGCCTCCATCA	bm_8	TREST-W
TE-piRNA-599	57	TCACATATGTCTTTTTGAGCATATTCATAG	bm_939
TE-piRNA-600	57	TCTTTCAATGTTTCAACTCGTGCAATTA	bm_1702
TE-piRNA-601	57	TCACAAATGCAGGCCGAGGTTCACTTT	Chochin
TE-piRNA-602	57	TCCTTACCGGGAAACAGATTAACAATGC	Moriya
TE-piRNA-603	57	CCAAGTAAGTCCCGTTTTCCTACCTACCC	bm_1082	Kamikaze
TE-piRNA-604	57	CCGAAATAGCATTTCATTTTCGATCTTC	bm_1266
TE-piRNA-605	57	TATACGGAATTTCTTCAGAAATAGTGC	bm_1724	bm_96
TE-piRNA-606	57	TCATAGCTAATACCCCACCAAACCATCA	bm_1402	bm_25	bm_442	bm_480	bm_509	Bmmar1
TE-piRNA-607	57	TATATCAATCACTCACAACTTTATTTTAC	bm_1824
TE-piRNA-608	57	TCGTTTTTACACCTTTCTCACAAAAATGT	bm_1389	bm_671	Bmmar6
TE-piRNA-609	57	TTTCCCGATATTTTTTTCCCGCGTACCGC	bm_1389	Bmmar6
TE-piRNA-610	57	GAGCATTGTGTTACGGGGAAAATAT	Nakasone
TE-piRNA-611	56	GAGTATGATATTGACCTCATAGAAAACCC	bm_1702
TE-piRNA-612	56	TGTATATGGGGTAATTTTATATTCAAATC	bm_715
TE-piRNA-613	56	TGAATTCGGGACAATCTTGTGGGATGT	bm_1456	Yamato
TE-piRNA-614	56	TACAACAGTTTAGACCGAGCAGCGAGTTC	bm_821
TE-piRNA-615	56	TACATACGACCGACCTGGCCCCCAAATA	HOPEBm2
TE-piRNA-616	56	TGTCTGTGTTTTCGTTATCCTGCGGGGAA	bm_219	Noguchi
TE-piRNA-617	56	GCAATATTGAAGAGTTATATATGGATAC	bm_715
TE-piRNA-618	56	TAGCAAAAGTTCTTAAATGAGAAAACAA	bm_1231
TE-piRNA-619	56	TAGTGAATTTCTGGTATACGAACGGGGC	bm_1052
TE-piRNA-620	56	TCGTTTTCTATCTGCCCGACAATCG	bm_608	bm_715	Chochin
TE-piRNA-621	56	TCAGATATATTAAGGGGTGATGTGGCAAT	bm_608	bm_715	Chochin
TE-piRNA-622	56	CAGAAAAGCAAAATTTATTGTAAAACCTA	ChoBm1
TE-piRNA-623	56	TAGATTCTGAATTACATAGAAAAGAAC	Kagayaki
TE-piRNA-624	55	TGCATAATATCTTCAGGGGACCACTCA	bm_1868	bm_382
TE-piRNA-625	55	TTCTGGTATGAAAAACTCTTCGATCAT	bm_226	bm_710	bm_767
TE-piRNA-626	55	CAGGTCAACGAAGACTCACCCCCACCTC	bm_1157	R2Bm	R2
TE-piRNA-627	55	TATTTCCATTTGCGGTCCACATACTATT	bm_211
TE-piRNA-628	55	TGACTGTACTTGGTCGATAGCATCAGAGA	bm_1796
TE-piRNA-629	54	TATTCCTTCGATTTTAATGTCATATCA	bm_1815
TE-piRNA-630	54	TCCTTAAATCGTGTCAAACGACCCTTA	bm_1640
TE-piRNA-631	54	GTCTCGGACTAGTGCGTGTTTGTTTGAACGT	bm_1645
TE-piRNA-632	54	CTCACAACAAGATGCTACACTTCGACAGA	bm_1866	BMOPAORTA
TE-piRNA-633	54	ATCGAAAGAAACAGCCGTCTTCTACCAG	bm_1152	bm_1866	BMOPAORTA
TE-piRNA-634	54	TCGACCATTACAATATTCCTCAACTGTCC	Amanoya	bm_211
TE-piRNA-635	54	AAACTCATTAATAGAACACATGCAAAA	bm_679
TE-piRNA-636	54	TGAATGCGTGGGAAGACGATCGTAGGCC	bm_31	bm_53
TE-piRNA-637	54	TGAAGTCGATTTCACGCGCCGCCAGCCAG	bm_1186	bm_1708	bm_671	Bmmar6
TE-piRNA-638	54	GTCATGATAATCGCCTTATCGTTGC	bm_1648	BMC1-Abe	BMC1	Kabuki	L1Bm
TE-piRNA-639	53	TAACGTTGTTAGACATGATTCAGGCAAT	Kagayaki
TE-piRNA-640	53	TGCTTTGATGCTGTTGTAAAATCTAAAGA	Kagayaki
TE-piRNA-641	53	TTCTTTGTTTTTAGTTCGGGACATTTA	bm_1878
TE-piRNA-642	53	TACCGGTGATCGGACAACGATTCCGCCC	HOPEBm2
TE-piRNA-643	53	TGCAAAGATAAAACCTTCAGTTTCCCC	bm_1446	bm_568
TE-piRNA-644	53	TCGTTTATAGTTCCGAACCATTGTATC	bm_980
TE-piRNA-645	53	TTCCGCTGTGTCTTCCTCGTCGCGGTC	TREST-W
TE-piRNA-646	53	TCCAATCCACCATGGTCCTCGTAACAGT	bm_134	bm_53
TE-piRNA-647	53	TCTCGGGGTATTTTTTATTTCTTGCGTT	bm_191
TE-piRNA-648	53	AGAATTGGCAAGAAACTCAGCGGGCAT	bm_24	bm_557	bm_748	Takuya
TE-piRNA-649	53	TATGCTCTAATGTCACGCATCCAGAGGC	bm_1157	R2Bm	R2
TE-piRNA-650	53	TAAGAATTATTTAAAGGTATAATCGGTA	bm_1280	Kokubaru
TE-piRNA-651	53	TCAACCAATCCTTCAATAGGTCACCAGC	Moriya
TE-piRNA-652	52	TAATTGTTGACCACGCTATTTTCCCAAATA	bm_1815
TE-piRNA-653	52	ACAAAGACTACGTGTGCAGTTCATGTC	bm_1299	mag
TE-piRNA-654	52	GAGTTTTATAAATTTTTAACATTAAACTGA	bm_1645
TE-piRNA-655	52	TGTTCTTGTGCAAATCGAAAACGAGCC	bm_1768
TE-piRNA-656	52	TCAATACCTTAACATCTTGTCGTAATT	bm_191
TE-piRNA-657	52	TAACGAAGGTATTACCGATTTGAACAGTT	bm_1577	bm_1684	bm_345	bm_681
TE-piRNA-658	52	TTGATCAATAATCTCGCTATCACGTGCTT	bm_1770	bm_447
TE-piRNA-659	52	AAAGTGTATAGATTGTCGAAGGATCAT	Neet
TE-piRNA-660	52	CCTCTCGAGCATCTTGCCCGCTTCGTC	TREST-W
TE-piRNA-661	52	TCAATTGCATCTATAAAGGCCTCAACAGA	bm_219	Noguchi
TE-piRNA-662	52	CATGAAAACAAAGAAATAGTAGTTGC	bm_1878
TE-piRNA-663	51	TGACAAATCATTGTAATTTTTGAGACAAC	bm_1087
TE-piRNA-664	51	ACGACACTTACAAATCCCTTATACACGA	bm_926
TE-piRNA-665	51	TGACATTGATGCCCAGCTTACTCCAGTCC	bm_142
TE-piRNA-666	51	ACCGATACTACGACTTCACCGCGATAC	bm_1866
TE-piRNA-667	51	TAACATCATACGAGGCCTAGCCATGCTT	bm_219	Noguchi
TE-piRNA-668	51	TTCGATAGTGTCGGTAACAAGGAAGAA	bm_1100
TE-piRNA-669	51	TGAAAGCTCTGAGTGAATCTCCTTCCAT	bm_1595	bm_920	Nemawashi
TE-piRNA-670	51	TCACTGGGTCTCCCTATACCCCCGTCAgc	Kendo
TE-piRNA-671	51	TCGAAGTACCTACTTGGTACGCGGTT	bm_353	Yokohama
TE-piRNA-672	51	TAGATAAAGCGTGCAAGCAATCATTTGT	bm_1529
TE-piRNA-673	51	CAACAAGGGATCATCGAGGGAACAGCC	bm_447
TE-piRNA-674	50	GCATATGGTGTGATTTTTTGTTGGGAAC	bm_679
TE-piRNA-675	50	CAAAATCTCACTTGTGAAAAAAACGAT	bm_679
TE-piRNA-676	50	CCGTCACATAAACGTGTGCGTCGATCGC	bm_1695
TE-piRNA-677	50	AAGGAATATCAGCTAAGATCTCATCGC	bm_363
TE-piRNA-678	50	CGGATTATTATATCAACAGCAAGTGAT	bm_1791
TE-piRNA-679	50	TCATGGTTCAAGGCCCGTCTAATATCGTC	Orochi
TE-piRNA-680	50	TGATAAGTGCAAATGAGTGCCATCTATAC	bm_450	ChoBm1
TE-piRNA-681	50	ATGCAATACAAGATAATGAGCTCCATC	bm_608	bm_715
TE-piRNA-682	50	TCTTCTATATTCCGAGCATGGTTTAATA	bm_219	Noguchi
TE-piRNA-683	50	TAAAGAAACACACGACACTCTTGTGAA	bm_715
TE-piRNA-684	50	TCCCTTCCGGCTATTTTGAAAAGGTAC	TREST-W
TE-piRNA-685	50	ACATCAGCAAGACAGAAACAGTTAC	bm_1152	bm_1866	BMOPAORTA
TE-piRNA-686	50	TGAGATAAACTAGAGCGGTAAGTATA	bm_1796
TE-piRNA-687	50	TGATAAAAGTAAAATAAATCGAAGAAAA	bm_1698	Bm1modoki	bm_710
TE-piRNA-688	50	TTCCAGCTAAAACATGAAATAATTTTCC	bm_608	bm_715
TE-piRNA-689	50	TATAGTAAGTGCACCAGGCAAGCGCAGT	bm_1724	bm_96	Rinne-L
TE-piRNA-690	50	TACGATAACAACTCTTTGCTAAACTTC	Orochi
TE-piRNA-691	49	TTGCGATTTCACACCACGGTTAGTGTT	bm_1878
TE-piRNA-692	49	GCATTACTTATTTACCAATAAATCCTAT	bm_1609
TE-piRNA-693	49	TGAATGTTCAAGATGTGGAGACAGGA	bm_1299	mag
TE-piRNA-694	49	GAAAGAGTTAACGGGATTACTAAATAGC	bm_1815
TE-piRNA-695	49	TACTAGTTATTGACTTTTGTCGACGCCTA	bm_1781
TE-piRNA-696	49	ACTAACAGAAACACCAAGAGACATT	bm_1866	BMOPAORTA
TE-piRNA-697	49	CGAAGCAAAATTCGCCAAGCGTTGGAT	bm_1645
TE-piRNA-698	49	TCCATTTTGTTCAGCCCGGTCTACTAT	bm_300
TE-piRNA-699	49	TACATGGATGAGCGCTGTGGCTAACAA	bm_1823	bm_681
TE-piRNA-700	49	TGATAATGCTTGCGGTTCTAAAACCTTTC	bm_450	ChoBm1
TE-piRNA-701	49	TAGTTCAGCTATCACAAATTTAGACAACGC	Karate
TE-piRNA-702	49	CTCTCTGCGGACCTTGAAAATTCAG	bm_1645
TE-piRNA-703	49	TAAGTTATATATCCTGGTACTGTGTAA	bm_1525	Neet
TE-piRNA-704	49	GCACGGAAGGTCCAACGACTGTCCAGAA	bm_504	bm_8	Taguchi
TE-piRNA-705	49	TACCGTGGAGCCTTCGTCCAGCAGGGCCA	bm_1770	bm_447
TE-piRNA-706	49	AATCCATACATTCCAGCAGAGACCGT	bm_1087
TE-piRNA-707	49	TATGAGCATTATTTGGCACAGGAAACT	Karate
TE-piRNA-708	49	TCCATCACGTACGACATAATGTTCTTAA	bm_219	Noguchi
TE-piRNA-709	49	ACTCAAATTACAACAAATTACACAGTAC	bm_1525	Neet
TE-piRNA-710	49	TGTTATGAGCAACTAATTTCACTTAACC	R2Bm	R2
TE-piRNA-711	49	TCCAGTACTGCGGAATTCTCCAGCGTACC	bm_1157	R2Bm	R2
TE-piRNA-712	49	TCAGCGTTGCCGCCGATGGTTCGGCCTCC	bm_1161
TE-piRNA-713	48	TGGTTTCAAAGAAATATCGATCATACC	bm_1333
TE-piRNA-714	48	TAGATTTTAGCTCACTCCCACCCGTAAC	bm_356
TE-piRNA-715	48	GAGTTGATACCGCCTATCCTCCGGATGA	Moriya
TE-piRNA-716	48	TCCAACCACGATGTGGGTGTCAACGGG	HOPEBm2
TE-piRNA-717	48	TAATAGGGAGATGCTCCTCAGCATAGGGA	bm_338
TE-piRNA-718	48	CTTTTCTGCCTGAGCGTTCGAGTTCCA	bm_1645
TE-piRNA-719	48	TAACACACTTACGGTAGACAACGATTGA	bm_551	Judo
TE-piRNA-720	48	AACTCTTGCATTAGATACCTTCAGCTC	BMC1-Abe	BMC1	Kabuki
TE-piRNA-721	47	CCTCAAAATATCGTGCCAGCAGAGATA	bm_1333	BmpiggyBac
TE-piRNA-722	47	TCATTAGTTAAGTTTAAAACTGCATCGC	bm_1231
TE-piRNA-723	47	TATTCCTAATCTACTAAGTGCAAAACTA	bm_877
TE-piRNA-724	47	ACAGTATATAGCCAAACAGAATGACGT	bm_1866	BMOPAORTA
TE-piRNA-725	47	TCCCATGGCGGCGTCCCCGCCAAAACAC	HOPEBm2
TE-piRNA-726	47	AAAAACATCACGGGAACAGTGTCAACAA	bm_939
TE-piRNA-727	47	TGATTCCTTTGTATAAAATGGACCTCCT	bm_891
TE-piRNA-728	47	GAGCACCGCATTTGCGGCGGTGTCCGG	bm_1645
TE-piRNA-729	47	GAGATGGTGCGATAACCACGGATGACCC	bm_57	Taguchi
TE-piRNA-730	47	TCAAAAAACAAGAGAATGGAAGTGACAA	bm_475
TE-piRNA-731	47	TAATGTCATAATCTTCTTTCAAAACTCA	Karate
TE-piRNA-732	47	TACATACGTGGATTCTCTTAAAAACGCA	bm_1529
TE-piRNA-733	47	TACTATGCTCTAATGTCACGCATCCAGA	bm_1157	R2Bm	R2
TE-piRNA-734	47	AACATACTTACCGTCCACAACTATTGC	bm_1897
TE-piRNA-735	46	TGTAATGTTGGTGGAACAGGAGTATTA	bm_1431
TE-piRNA-736	46	TGTCTCTGTCTGCTTCTCGGACCATAAC	bm_219	Noguchi
TE-piRNA-737	46	TAGCAGCAAGTTCATCCACTCCTTCCA	bm_219	Noguchi
TE-piRNA-738	46	TCAATGGTTGAAAGCACTTTGGCTCAAA	bm_679
TE-piRNA-739	46	TCCATCTCCAACCTATACCCGACCCTCT	bm_1157	R2Bm	R2
TE-piRNA-740	46	CATTACATTAAACTATGAACTAGCAC	bm_521	Takuya
TE-piRNA-741	46	TCACATATGCGGTGCATCGCGCCCCGGA	HOPEBm2
TE-piRNA-742	46	TTACTTATGAAAACTGGAGAAGTACCAT	bm_375
TE-piRNA-743	46	TGTATCAACCGTGCCTATCGGTCCTTGT	bm_1866	BMOPAORTA
TE-piRNA-744	46	TCCAAGTCATTTTAATTTTGTCAGGTGC	Benkei	bm_383
TE-piRNA-745	46	GATGATTATAAACTTGGAATGCTCTA	bm_1087
TE-piRNA-746	46	TCTTCTATCGCTGCAATGCGGTGAGCGA	bm_1456	Yamato
TE-piRNA-747	46	GAGTTAAACAATTGGACAGCAAAAATAC	bm_475
TE-piRNA-748	46	AAACAGAGAACAGAACGTGGTATCTAC	bm_1866	BMOPAORTA
TE-piRNA-749	46	TAGTGTTAATAATTGATTTATTTGATAT	bm_939
TE-piRNA-750	46	AAGAGCAGATATGACCATTGGTCTACTGG	Moriya
TE-piRNA-751	46	TAGCAGTTACACCTTTATGCCTGAAACAG	Kimono
TE-piRNA-752	45	TCAAATAATACTTTAACTTACCCATACTG	bm_1333
TE-piRNA-753	45	GGCGTACGTTTACGTGCGTTCAGATGTTGAC	bm_1645
TE-piRNA-754	45	TAGTAGAGTTACGTAATTTTGTGCCTGT	bm_1796
TE-piRNA-755	45	TCCCTGTGAAATATTTTTTATGTCCTC	bm_1577	bm_1684	bm_681
TE-piRNA-756	45	TGACAGTGACCTTCTATAAACTTTGCC	bm_363
TE-piRNA-757	45	TGTTATAAGAAGAGATTCCAACCACCC	bm_475
TE-piRNA-758	45	TACATAAATCAAGCAGGTTATCCATCAC	bm_939
TE-piRNA-759	45	GACGAAATCATCTGCAAGAAGACTG	bm_1866	BMOPAORTA
TE-piRNA-760	45	TCAGAGATTTTAAATATGATGATGCT	Kimono
TE-piRNA-761	45	TAACCATAGACACAATTTTATGTTTCCAA	Kimono
TE-piRNA-762	45	TCACTGTGTTCAATGAAGAGCTGAGAC	bm_521
TE-piRNA-763	45	TAATACACTTGCTGCTTTTAATCGTACC	bm_1052
TE-piRNA-764	45	TAGAATCCGGCCGCCGTGTGTTCTGTGA	bm_1157	bm_530	R2Bm	R2
TE-piRNA-765	45	GCACTTTAAAATAACTTTATTCTTCAT	Neet
TE-piRNA-766	45	TATACCAAGAAATACGGTTGACTCAACAA	Takuya
TE-piRNA-767	45	TATAACTGTACCATTGGCAGCACTGA	bm_1595	Nemawashi
TE-piRNA-768	45	TCTAACGGATTCAAATCTGGACTGGAGGA	bm_1186	bm_1389	bm_1708	bm_671	Bmmar6
TE-piRNA-769	45	TCAAACGTTGGTCCAGTAGATGGCACAGT	bm_1333	BmpiggyBac
TE-piRNA-770	45	TCTAACCGTAAATATGTCATCTAGC	bm_1645
TE-piRNA-771	44	TGAGAACCATGTCACCTTCGTTGAATGT	bm_219	Noguchi
TE-piRNA-772	44	TGTTTAACGCTTAAGGGTAACGCATTC	Kimutaku
TE-piRNA-773	44	AAGCTCTGTTTTTCGTTCGAGTGAGATA	bm_1768
TE-piRNA-774	44	CAGCATTAAATTCTCCGATGACCTGAGT	Kimutaku
TE-piRNA-775	44	TCTTGGAGCTAATAAAAGCAAGCCTCGT	bm_903
TE-piRNA-776	44	AAACACAGATCATTCAGCGCTACACCCAT	bm_939
TE-piRNA-777	44	AATTCAGCAAACTCACGGGATAAACTC	bm_903
TE-piRNA-778	44	CAGGAGAGTTACCGTGGAGCCTTCGTCC	bm_1770	bm_447
TE-piRNA-779	44	TCTCCATATAGCGTTTCCACGCCACCTC	bm_1770	bm_447
TE-piRNA-780	44	TAGATGACTGTAGTGTTTAGTTTCTCCAA	bm_1796
TE-piRNA-781	44	TGAGATCAAGTTTTTCTTCGGTGAGTAA	bm_1702
TE-piRNA-782	44	TCAGAGCAAGTTGTTGATGGATAATCCT	bm_1446
TE-piRNA-783	44	CCACGATATGGGCATCGACAGGTGGCA	Taguchi
TE-piRNA-784	44	TACAACAACTGACGCATGGTTCCTTAC	bm_1069
TE-piRNA-785	44	CTTATCGACACGGGTGACGTGCTGCGT	bm_1770	bm_447
TE-piRNA-786	44	TTCAATGAAGAGCTGAGACAACTGTCCT	bm_939
TE-piRNA-787	44	TAGAACAATATGCGGCTTTTCATTAATC	bm_1025
TE-piRNA-788	44	TGTAATCATAGTGAGAGTTTGACAGTC	bm_1434
TE-piRNA-789	43	TAATGTTTGATTCCCATAAACCTCCAAAA	bm_1280	Kokubaru
TE-piRNA-790	43	TAATTCTAGACAAACTTTTATCATCACA	BmpiggyBac
TE-piRNA-791	43	CCCTTGAGTATTTACATCTGCTCCAGC	Moriya
TE-piRNA-792	43	ACCTTTACGAAAACCATACTGATTGT	Kagayaki
TE-piRNA-793	43	TAATCGTATCCTGCAACTTCTGGTTGGTC	Takuya
TE-piRNA-794	43	AAGGAGAGATCTTATGTCGATGTGGCGTGT	bm_1645
TE-piRNA-795	43	GGCCTGAAGACGCCGCCGAGAGGTC	bm_1645
TE-piRNA-796	43	CAAAGAAACATCAGCAAGACAGAAAC	bm_1152	bm_1866	BMOPAORTA
TE-piRNA-797	43	TTACTGTTGGACCACATCCATCGCCCCC	Taguchi
TE-piRNA-798	43	TAAAGCGTTTTATGCAAGCTGTCACTCC	bm_1082	Kamikaze
TE-piRNA-799	43	ATTCGGAATAAAATCAACCCAAATCAG	bm_1702
TE-piRNA-800	43	TACCGAAGACCGGTCACCCCGACCCCGA	TREST-W
TE-piRNA-801	43	TCAAATTAAGGTTCAAACACCCGACGAC	bm_101	bm_1697	bm_919	BMC1-Abe	BMC1	Kabuki
TE-piRNA-802	42	TCCGATTTATCAATACTGCATTTCCTTA	bm_1628
TE-piRNA-803	42	TGTTAAAAGTTGGGATAAAAGCCTTCAT	bm_1868	bm_382
TE-piRNA-804	42	TAACATCCTTCAAAGCAGCACAGGAGC	bm_219	Noguchi
TE-piRNA-805	42	CAGCTTATAAATATACAGCAGTTCAT	bm_1815
TE-piRNA-806	42	AATGTCATCTTGATGAATAAGAACTACT	bm_1280	Kokubaru
TE-piRNA-807	42	TACGACCGCCGTTCAACGGTCAGCTC	bm_1645
TE-piRNA-808	42	TACAAGAAATCTGTTGTCGCGCTGTGTT	bm_1768
TE-piRNA-809	42	TCAGTTATTTTCAGAGGCTGTCCGTTGA	bm_932
TE-piRNA-810	42	TAGTTATCTTCGCACGCTGACAAGTCA	Nemawashi
TE-piRNA-811	42	GACTCAACGATCTGCATGGTGTTGTGAGC	TREST-W
TE-piRNA-812	42	ACTTACATGAATATTACTTACAAAATGA	ChoBm1
TE-piRNA-813	41	CGAACAGCGCTTGACTCTGGAAGAAGTA	bm_1333	BmpiggyBac
TE-piRNA-814	41	TAACAAATCGTCTAGATAAGCAAGTAC	bm_219	Noguchi
TE-piRNA-815	41	AGTAACATTATAGTAAAATATCATCACCC	Orochi
TE-piRNA-816	41	TCTATAATGGAATCATCGTCGTCTTCGC	bm_1770	bm_447
TE-piRNA-817	41	TGAAGTAAATATGTCGTTGTAGGTCGG	bm_715
TE-piRNA-818	41	TACATCTGGTATATACTTTGACCCTATC	bm_1025
TE-piRNA-819	41	TCATCGTTGTTTTGATCGTATAATAAGTGC	bm_1299	mag
TE-piRNA-820	41	TAACAACATAAAATCAACGGAAACAA	bm_1866	BMOPAORTA
TE-piRNA-821	41	ACACAGTGTCTGTAGAGCAGAGCCCTC	bm_1348
TE-piRNA-822	41	TATAACGTTTCTAGCGGACAATATCCAA	bm_1280	Kokubaru
TE-piRNA-823	41	TCATGGTCAATTTCAAAGAGCACGAGCC	Kamikaze
TE-piRNA-824	41	TAAGTCTGTTTCCTCGGAAGCTACGTC	bm_1299	mag
TE-piRNA-825	41	TACTATCTTGCCTTCTGATGTCCAGCAC	bm_903
TE-piRNA-826	41	TCTTGAACTTCTTTAGGCAACACGAGAT	bm_789
TE-piRNA-827	41	TCTCCTTGGGTCCCTTCAGGCCGATCTGC	bm_1770	bm_447
TE-piRNA-828	41	TATTAAACGCATTTAACTACCCCACCTA	Karate
TE-piRNA-829	41	TATTACAAAATAGAATCAATTCAACGCC	bm_551
TE-piRNA-830	41	TACCTATAATACTTACATAAACTAACT	bm_191
TE-piRNA-831	41	TCGATACATTTAAAAGTCGGCGAAATAA	BmpiggyBac
TE-piRNA-832	41	TAAGAGAAAAGTGACAGGAGCGATCCAA	Moriya
TE-piRNA-833	40	TCAAGTAATGTTTTTTTCCGTACTCGA	bm_1120
TE-piRNA-834	40	TTACTGTTCGGATCAACTATTCTCACCT	bm_1984
TE-piRNA-835	40	CAACATTTCATGATACATTTGTCTGGCT	bm_450
TE-piRNA-836	40	TAAGTGCAAGTATGTATGCTTGAGTCGT	bm_1855
TE-piRNA-837	40	TGGATCAGGAATTTCAGCTGATATGAT	bm_1909
TE-piRNA-838	40	TGTATTTGCGTTGTTTAACTATGACACT	bm_620
TE-piRNA-839	40	CATCACGGGAACAGTGTCAACAACTAC	bm_939
TE-piRNA-840	40	TAGCTTCAACATTTTATCCAACTCATC	Muta
TE-piRNA-841	40	AACTACGTGATTGCTCAGTTAGATACCC	bm_1306
TE-piRNA-842	40	GCAAGTGTTAAAAGACAGTATTCAGTGA	bm_686
TE-piRNA-843	40	TGTAAGCTGGCTGTAATGCGCCACGTATC	Nemawashi
TE-piRNA-844	40	AAGCGAACTGTCAAGTCAAGGTACGTC	bm_211
TE-piRNA-845	40	AAGCATCCGTAATACCGACTTTAGGCCA	bm_450
TE-piRNA-846	40	TCTACGTACCCCTTCGTCATACGTGTCT	bm_715
TE-piRNA-847	40	TGACTGAGCCATGTATCGATGCGCTGT	bm_1456
TE-piRNA-848	40	TGTAACCTTTTGGCAGCTCGTTTCACGC	bm_191	bm_353	Yokohama
TE-piRNA-849	40	TATCTTTGGATCTTTCGGATAGCTAA	bm_679
TE-piRNA-850	39	TCCTTCAATAATACCATCTTACCTAT	bm_363
TE-piRNA-851	39	TTAATCAAAGATACTATTCAGTACAAGCA	Kagayaki
TE-piRNA-852	39	AAACGAAACAAACCGATAGAGAgcAT	bm_796	bm_1487
TE-piRNA-853	39	GACGAAGATATAAACTTTTCACAAATGA	bm_1431
TE-piRNA-854	39	AACAGTCTCATCCGGTAAAGCGAATGAT	bm_1645
TE-piRNA-855	39	TACAAGAACTTCTTTGGCTTCGGGTAA	bm_679
TE-piRNA-856	39	CCCGGTAGTCGGGTGTGACACTTTT	bm_1204
TE-piRNA-857	39	AAATGGGTGAGAACTCCGGCTTACTCGAACG	bm_1645
TE-piRNA-858	39	TGTTATCGTTTGCTCTATCTTAACTAA	bm_877
TE-piRNA-859	39	TAAGTCATAAGGAACTGGCATAGGAAC	bm_1796
TE-piRNA-860	39	TCTATTGGTGCGGGAAGTTCCAGTTGC	bm_1456	Yamato
TE-piRNA-861	39	TATAACTAAAAATCGAATGAGTGCACTG	bm_551	Judo
TE-piRNA-862	39	TCCCAGATACTTCATGGTGGACTCGAC	bm_1119
TE-piRNA-863	39	TCACGAATTGCTCTGCAGAACCTGGCACA	bm_219	Noguchi
TE-piRNA-864	39	TGTCTATGAAGCTGCGAACTTTTGAGCTC	bm_1052
TE-piRNA-865	39	TTAACAAAATATCATGCAATCACTCACC	Moriya
TE-piRNA-866	39	GCGAGTCCGTTAGCATTGTAGAATGC	bm_1227	bm_134	bm_53	bm_602	bm_722
TE-piRNA-867	39	AAACGTCCATGTGATCGAACGCGGCCGC	bm_1227	bm_134	bm_53	bm_602	bm_722
TE-piRNA-868	39	ATCCGTTACAATGTGGCCCAGGTACTT	bm_633
TE-piRNA-869	39	ACACAGTCCACAGCAGAGATGGACTCCT	bm_1157	R2Bm	R2
TE-piRNA-870	39	GCCAGAATGATAACGACGAAATCGTTCC	bm_1695
TE-piRNA-871	39	TTCCAGATTTTCTTGTTCCAAAATGCTAT	bm_679
TE-piRNA-872	39	AAACCAAGTAATTCAGACTTTGCAAGTCC	bm_820
TE-piRNA-873	38	TAACACAAACAAAGCGGATGGTTTCCCA	bm_1909
TE-piRNA-874	38	AGATGTGGTGTTCGGGAGGTTCCGCTTTCT	bm_1645
TE-piRNA-875	38	GTTCGGGAGGTTCCGCTTTCTCGTCGC	bm_1645
TE-piRNA-876	38	CGCGACCCGTTCGTCGTGGATTTAAGACGA	bm_1645
TE-piRNA-877	38	TACTTGTTGGGACAGCCTGTCGATTTG	Nemawashi
TE-piRNA-878	38	TCCAAAATGTCCGCAGCACGAGGGTAGT	Moriya
TE-piRNA-879	38	TGAACATACGCCACACGTTTGAAATA	bm_1052
TE-piRNA-880	38	AGATCGGATATATTATATTTCAAAGAAAA	bm_715
TE-piRNA-881	38	TGTCATCCATTGTGCGCGCTCCGACGA	bm_1770	bm_447
TE-piRNA-882	38	CAAGAATTCAGACAACGTCAAACCAGA	bm_903
TE-piRNA-883	38	TAATACAAACAGTAATCATATTCTGATC	bm_1308
TE-piRNA-884	38	ACTTCCTGTATTTTCCTGGTCCATAC	bm_493
TE-piRNA-885	38	TATCATACTCAAAATTTTTGTAGCAACC	bm_1702
TE-piRNA-886	38	CCGAGCACTGACCCCGCTCAGCGAGCAA	R2Bm	R2
TE-piRNA-887	38	TATCTAATCTCATACGGAGACTTCGACCC	bm_1299	mag
TE-piRNA-888	38	TAAACCATTTTCAGTATGTGGAGATCGC	bm_1857
TE-piRNA-889	38	TACAGGATCAGAAGGAGAATCGCGCCAAA	bm_1246	bm_376
TE-piRNA-890	38	TACCATAGAACGAAAAGTATCTCGAAAT	bm_1984
TE-piRNA-891	38	TGTAACGGATGATTTGTCCGATGACGCA	bm_633
TE-piRNA-892	38	TTATTCAAATAAAACAAAATTACACAAA	ChoBm1
TE-piRNA-893	38	TCCGCGAGTCTTCACTGCCCCTTCCTTTGC	BmpiggyBac
TE-piRNA-894	38	TCACTTTTACCATTCGACTGTGGGTAA	bm_1781
TE-piRNA-895	37	AAGACAATCAAAACAGATCGATGCGT	bm_1487	bm_796
TE-piRNA-896	37	TGTCATTGTAAAGAATGTTTTATACATAC	bm_1878
TE-piRNA-897	37	AAGGTGAACAACGTCGTCGCCGCTCTG	bm_1456	Yamato
TE-piRNA-898	37	TGCATTGAAATCTCCCATAACCAAAATA	bm_1087
TE-piRNA-899	37	TAAGTATTCTTTCAATTTGGGGAACAGA	bm_513
TE-piRNA-900	37	TAGGTTCAAAAAGTAATTTATAATGCAC	bm_219	Noguchi
TE-piRNA-901	37	ATAGTCTGTAGACGACTTCCGTTCCTG	bm_1645
TE-piRNA-902	37	TAAGGTAACGTTAAACCATGCCGCTAAT	bm_1094
TE-piRNA-903	37	TAAGCGACTTATGAACTGCATCGTCTC	Kabuki
TE-piRNA-904	37	TAATGGAATCATCGTCGTCTTCGCTTTC	bm_1770	bm_447
TE-piRNA-905	37	TGACCTAGACCAACTACGGCTAATGGAC	bm_1246	bm_376
TE-piRNA-906	37	TCTAACATTTTCCAATATTGGCAACTC	bm_676	Ichiro
TE-piRNA-907	37	TAGATCTGTATGTTTGTGATTCCTTCTC	bm_1087
TE-piRNA-908	37	TCAAAGGAGATGGTGCGATAACCACGGA	Taguchi
TE-piRNA-909	37	TGCCGAAATTCGACGTGATTTACACTAC	Neet
TE-piRNA-910	37	TCATATAATTTAATTGAAGGAACACGAA	bm_633
TE-piRNA-911	37	TGAAACAATCTTGAGCACCACTATCAATC	bm_1246	bm_376
TE-piRNA-912	37	TCCAACAGTCCCCCCTCCCAGGAATCAC	Orochi
TE-piRNA-913	37	TAACTCTCATGTTTGTTGTCAGTTGCAGT	bm_1495
TE-piRNA-914	37	ACCATTCCTGTAACACTGATATGACCTC	bm_633
TE-piRNA-915	37	GATTGGTTCGAGGAAAATAACGAAGGC	bm_1456	Orochi	Yamato
TE-piRNA-916	37	TAATGTATGAAGATAATCCAAATGCCAG	bm_1246	bm_376
TE-piRNA-917	37	TCAAGAAATGGCCTGGAGTTAACGAC	Moriya
TE-piRNA-918	37	GTATCACGGCGTCCCCGCATACCTC	TREST-W
TE-piRNA-919	37	TCCAAGTCGCAACCACAATGGTGGCACT	bm_8
TE-piRNA-920	37	TGTCAAACTTGGGGTCCGCTAGCCGTAA	Moriya
TE-piRNA-921	37	TGTTCTATACGTACAATTGCTTATATAA	bm_710
TE-piRNA-922	37	TCATAATCTTCACAGcTACTTCGGCTTT	bm_1431
TE-piRNA-923	36	TCgAGATAAGCAGCCTTATGAACATTAC	Bmhopper
TE-piRNA-924	36	TAGTATTGTAGCTGTCAGGCATAGTC	copia-like	Kabuki
TE-piRNA-925	36	TGCAATCTATTTTCTTCTTCTAAATATTC	bm_1714
TE-piRNA-926	36	TCTGATTTGAATTGCAAATAAACCT	Koshinaka
TE-piRNA-927	36	TCGGAAAATACTGCTCCAACGTCTACAA	bm_679
TE-piRNA-928	36	TTCTGATTTTCCGATGGCAGTGAATCC	Kabuki
TE-piRNA-929	36	TGTAATAACATTTTCATGGTAACTAC	Orochi
TE-piRNA-930	36	TACCATATATATGCTGATGACATTCAACT	bm_1979
TE-piRNA-931	36	TAAGAGCTAATTGAGAGTCTACAAATCGG	bm_1909
TE-piRNA-932	36	TACATTAAAAAGTTAAGAGAGTAGATAA	bm_1737
TE-piRNA-933	36	TCAACTAAACCGTTTAAAATTTGGGGAT	bm_1768
TE-piRNA-934	36	TCTCTGATCTGATACACTAACATATTGC	bm_1152	bm_1866
TE-piRNA-935	36	TCCTATTTGAAAATAATCCCAGTCCAA	bm_1866	BMOPAORTA
TE-piRNA-936	36	TATTACGTTTCTCACGGTGGAGCTCAT	bm_1157	bm_530
TE-piRNA-937	36	CAAGCCAGAACCGGGGAAAGAAATAGCA	bm_686
TE-piRNA-938	36	TCAATACATCCATATTCCGAACATGCCC	bm_219	Noguchi
TE-piRNA-939	36	TATGTTAAATCTCGCCCGAACAGTTGC	bm_1495
TE-piRNA-940	36	TCAATACTACTAATATATATACACTT	bm_1087
TE-piRNA-941	36	TGCTTTCATTTTTTATTGTGAATTTACT	Sayama
TE-piRNA-942	36	TCATGACAACGGATTTGCGTATTACAGC	bm_1529
TE-piRNA-943	36	TCACGACTGGACACCCTCCAGCCACTC	bm_1531
TE-piRNA-944	36	TACTTAAGTACACATAAACTAGCTCCAC	bm_551
TE-piRNA-945	36	GCCGTATAGTGCCATCGACCGCACCACC	TREST-W
TE-piRNA-946	36	AAAATCGTCTTACGTTTCGGACTGGATC	bm_1645
TE-piRNA-947	36	TCACCGCGGTGACGAAGTCGCGCACGAGC	bm_1227	bm_134	bm_53	bm_602
TE-piRNA-948	36	TCCAAATATATTCTATGTGGTGGAAGGC	bm_219	Noguchi
TE-piRNA-949	36	TAACTAATTCTCTTTCTTCGGACATACT	Orochi
TE-piRNA-950	36	TTAGAGCTTGTTGTTTGGAATCCCCTAA	bm_1233
TE-piRNA-951	35	AATCAATCAACAACATCCAAGCCTAC	bm_1325	bm_820
TE-piRNA-952	35	TAGCGGTAAATAATTGTATCTGGAGGT	bm_1280	Kokubaru
TE-piRNA-953	35	CGCGTCCGGCCCGACGCAAGTCAACGT	bm_1645
TE-piRNA-954	35	TAGTATAAATGGATTTGACCTGCCGTAC	bm_789
TE-piRNA-955	35	TATAACCTTTCGATAAAGTGCACAG	bm_353	Yokohama
TE-piRNA-956	35	TCAAAGCGGGAGGCCTTGATCTCTTCCAC	bm_1157	R2Bm	R2
TE-piRNA-957	35	TGGAAATTGCAATCGTTTGAAGTCAA	bm_1909
TE-piRNA-958	35	TCAAGAAATCGTAAACATCGCTAAATGA	bm_1170
TE-piRNA-959	35	TACAGATGTGCGATTTCATTGCACCCGA	bm_1768
TE-piRNA-960	35	AGACTCATTGGATGTATGGGATGTCGC	bm_1175
TE-piRNA-961	35	TATGTACAAGTTAAATAACAAAGGAGA	bm_633
TE-piRNA-962	35	AAAGGTTACAATCGCAATCGCAAACGG	bm_191	bm_353	Yokohama
TE-piRNA-963	35	TAGTCTATACACAAACACACATAACATTC	bm_1993
TE-piRNA-964	35	TCATCTAAAAATAGCAAAGGAGAGCATAT	Bm1modoki	bm_710
TE-piRNA-965	35	CTGGTTCATAGGCCCGGAATACCTAA	bm_1456	Yamato
TE-piRNA-966	35	TGACCGCGACTCTCCAACGGTCCAGCCA	Orochi
TE-piRNA-967	35	ACTTTTATCAATAACGTTTCATACTAC	Bm1modoki	bm_710
TE-piRNA-968	35	TACAAAGACGAAAGCGTTGTTTTACGGT	bm_1641
TE-piRNA-969	35	TCAGTAATTTTATCTACTACTAACGACTC	bm_353	Yokohama
TE-piRNA-970	35	TGACAAAGAAGTGTATGCATCTCATCAT	bm_1684	bm_345	bm_681
TE-piRNA-971	35	TCCTTTATATTTTACAATTTCCACCCAT	bm_1432
TE-piRNA-972	34	TGATGATTAGCACTTCCACATTCCTTAC	Kamikaze
TE-piRNA-973	34	TTCAATAACAAAATGAGCAATGTAAATAC	bm_1714
TE-piRNA-974	34	AATCCGGTTCCTATTCCGGAACCCGGCAG	bm_1645
TE-piRNA-975	34	TACTTGAACAAAACCATCTACGAAATCTA	bm_1796
TE-piRNA-976	34	TCCTTAGACCTTGTAATAGGAACCGC	bm_1781
TE-piRNA-977	34	TATCTGAATACATGAAAGAAACTGGACC	bm_1280	Kokubaru
TE-piRNA-978	34	TGAAGATTCAGGGTGTTCATATGTGT	bm_755
TE-piRNA-979	34	TGAACATTTCCGCCTTCAAGTGCACAGGA	bm_1157	R2Bm	R2
TE-piRNA-980	34	TCAATAAGTAATTTATTCAAGGTAGGAAC	bm_1426
TE-piRNA-981	34	TATCGTTGAGATGTTAGACCTCTTGTT	bm_1768
TE-piRNA-982	34	TCAATACTCACAATGGTCAACAGTG	bm_450	ChoBm1
TE-piRNA-983	34	AAGTATCCTTTAAATCTGATGTTGTATC	bm_715
TE-piRNA-984	34	TGTTCCAAGTATCACCAAGACTCACCCC	Kendo
TE-piRNA-985	34	GAGCTAAACAAAGTAAATGTGCATCAA	bm_1640
TE-piRNA-986	34	TGAACAGGTAAATTAGAACTAATTGTG	bm_219	Noguchi
TE-piRNA-987	34	CCAGAATGCGTTCCAGCAGCTTGCCCAC	Taguchi
TE-piRNA-988	34	TGCAAAAAGCTCTCCACGGCATCCATC	bm_513
TE-piRNA-989	34	TAGTTAGAATACCAAACGCGTACTGAAT	bm_297
TE-piRNA-990	34	GCGCAATTTCGGGCGACCACCAGTAC	bm_1360	bm_154	bm_312	bm_460	bm_744	bm_749	Taguchi
TE-piRNA-991	34	TCTTGACCTGTCATCTACACTAGAGTC	bm_1187	bm_1389	bm_2133	Bmmar6
TE-piRNA-992	34	TGTATTGCATATAATTCTCCATGTCGTT	Chochin
TE-piRNA-993	34	TACACAACTGCATTCGTTTTTACACCTT	bm_671	Bmmar6
TE-piRNA-994	34	TAAGAAACTCCCAACCATACCATGAGC	bm_1389	bm_1708	bm_671	Bmmar6
TE-piRNA-995	34	TAAGACTATAATACTTTTAGGAACTGA	bm_1087
TE-piRNA-996	34	TCAAATCTAACACGCATGTCATCAATCGA	bm_1280	Kokubaru
TE-piRNA-997	34	TCCAACAGGAGTTCGGAGATAAACGGA	Bmhopper
TE-piRNA-998	34	TGTATTTTGTAATCTCTCCAAATTTCTA	Bmhopper
TE-piRNA-999	34	AGACACAGTGTCAAATGCCTTGGCGAAGTC	bm_1157
TE-piRNA-1000	33	TGTTTCGTGTTGTGTTTGACAATACCTGG	bm_1595	Nemawashi
TE-piRNA-1001	33	TCACAATGTATCTTCCTTCATTGTCTCTC	bm_1897
TE-piRNA-1002	33	AAACACAAAAAATGCAAATCAGAAGGC	bm_679
TE-piRNA-1003	33	TCACTCTCTCAGATTCTGTCAAACTCCAT	bm_1585	Kamikaze
TE-piRNA-1004	33	TGCCGCGCTCGTGATCCGTCGCGTTGA	bm_1645
TE-piRNA-1005	33	TCCTCGCAACGTGACCGAAAAACTCTA	bm_1341
TE-piRNA-1006	33	GAGACTCTAGCACTGAAAGAGTAGACAC	Takuya
TE-piRNA-1007	33	TCTTATGCAACAGCTCGTGGTGCGTGCGT	bm_1456	Yamato
TE-piRNA-1008	33	GACAGAAACAACCGCGAATACCGTCAT	bm_1866	BMOPAORTA
TE-piRNA-1009	33	GCAGTGAACAGTTTCGGCGATATAACGT	bm_142
TE-piRNA-1010	33	TACTTCTAACTACTCGTGACATCTCGTA	bm_1028
TE-piRNA-1011	33	TACTACTAACTACCTACCTGCCAACCCC	bm_691
TE-piRNA-1012	33	ATTTACTTCACTTGTTCATCACAATA	bm_715
TE-piRNA-1013	33	TGATTTGATTGTTCCAGGTTCTTCATCC	Karate
TE-piRNA-1014	33	ACAGTGAACTTAAACTATATAAACTCTA	bm_415	Daiki
TE-piRNA-1015	33	ATGGATGACATGAGCCTTGCACCCCA	bm_1770	bm_447
TE-piRNA-1016	33	TCATAATTCGTCGTAAACTTCATACCGA	L1Bm
TE-piRNA-1017	33	ATACAGCGTGTGACCAGCAATACAA	bm_219	Noguchi
TE-piRNA-1018	33	TAGATCTCAGGGGTATTTAAAACTAT	bm_219	Noguchi
TE-piRNA-1019	33	TGAACACACACGTCCAATACGTCCGGTT	Orochi
TE-piRNA-1020	33	TTAGAGATAACTTTGCCAGGAAAAAGTT	bm_226	bm_710	bm_767
TE-piRNA-1021	33	CCTTATTAAAACTGGACGAGGCTTGC	bm_903
TE-piRNA-1022	33	TCCCATCTCGTCCGACTCGTAGAACCAC	bm_1770	bm_447
TE-piRNA-1023	33	TGATATACATGCTTGCGTGCGACGCTATT	bm_191
TE-piRNA-1024	33	TCGCAGTGGGGGTTCAGTCTTTAAAAA	bm_602	bm_722
TE-piRNA-1025	33	TAGATCTGTTGCCTTCAACTTTCCCTGT	bm_310
TE-piRNA-1026	33	TAATACATTTTAAAGTAAATTTAATACAT	bm_24	bm_383	Takuya
TE-piRNA-1027	33	TACAAGCTCACTCGAAATTAAAACTCAA	bm_1770	bm_447
TE-piRNA-1028	33	TTCCCGATATTTTTTTCCCGCGTACCGC	bm_1389	Bmmar6
TE-piRNA-1029	33	TCAACATGGTATTTTTCTTTATTACCTGGA	bm_939
TE-piRNA-1030	33	TAGGTAGAATCAACTGGTGCTTAGAAT	bm_1577	bm_1684	bm_345	bm_681
TE-piRNA-1031	33	TCCTTAACTTTATAATATGCCTTGTTGC	Benkei	bm_383
TE-piRNA-1032	33	GACCTAGTTAACCATAACTGCCTAT	bm_411
TE-piRNA-1033	33	TGCAATTAATTTGTGAAGTAGGTATCAA	bm_1233
TE-piRNA-1034	33	AATGAAGCAGATCGGTTTCCGGTCCTACC	bm_1333	BmpiggyBac
TE-piRNA-1035	33	TAACTTTGTAACCGAACACGCACGAGAC	bm_1299	mag
TE-piRNA-1036	33	TCAGATTTATATTTTGGACAGCTGAAGA	bm_679
TE-piRNA-1037	33	TCAAGTTATCACGAAGGCTTAACGGTAC	bm_1718
TE-piRNA-1038	33	TCCTGATACCTTGTGTTTAGCTGACCCC	Orochi
TE-piRNA-1039	32	TCATAATGTTAAATTCTTGTTTTGCAAT	bm_1595
TE-piRNA-1040	32	TTACAATGCACCTAAACACTCAGACCAGA	bm_1714
TE-piRNA-1041	32	TAACAACACTTAAAACAATGAAAAAACA	bm_1235
TE-piRNA-1042	32	CAGTAAGTCAGAACTCGACGAAAGA	bm_1866	BMOPAORTA
TE-piRNA-1043	32	AAGCTACCATCCGCGGGATTATGCC	bm_1645
TE-piRNA-1044	32	CAGGTGATACCAGGCCACAGCAGCGTAT	Orochi
TE-piRNA-1045	32	TAACATATTTCCTTACTTTATTTTTACTT	bm_521	Takuya
TE-piRNA-1046	32	GGTATCAGGAATATTCAGGTCTGAAATGT	Orochi
TE-piRNA-1047	32	TGTTATTTGATTATGAGATCTGTGAGT	Chochin
TE-piRNA-1048	32	TACGTTCCAGCAATTTTCCCGCCTCGTC	HOPEBm2
TE-piRNA-1049	32	TAGACAAAACACGACTCCGACTGAACGAC	bm_695
TE-piRNA-1050	32	TGATACAATAAATCACGACATGCAATA	bm_1087
TE-piRNA-1051	32	TCGATTCTGTATCTTGTGCGGAATGAGC	bm_1199
TE-piRNA-1052	32	TCTTCTCACGCCGTATCACTTAGGGAGA	Moriya
TE-piRNA-1053	32	TACTTGGAGGCTGATGCTGGCACTATC	bm_1082	Kamikaze
TE-piRNA-1054	32	CATCAAGACAGAAACAGTTCTCAGA	bm_1152	bm_1866
TE-piRNA-1055	32	ACAGTCTGTATCTATAATGGAACCTTC	bm_1087
TE-piRNA-1056	32	GTGAATTACACCCTTTGACGAAGACCAC	Neet
TE-piRNA-1057	32	ACAAGAGTGAAAAAATACTGACAATCA	bm_1702
TE-piRNA-1058	32	TGATTCGAATAACCACACACGGAACAC	bm_789
TE-piRNA-1059	32	TGAGAATATACGAAAACGTTATAAACCGC	Neet
TE-piRNA-1060	32	TAACAGTCTACCTTAGGGGAGTGCAGA	bm_1365	bm_90
TE-piRNA-1061	32	TCCCGTCGGGGTTCCAATAGATGATGC	Orochi
TE-piRNA-1062	32	TAATACTACAACGTAAAATAACTCACAC	bm_1266
TE-piRNA-1063	32	CGGAATGTTACCCTACAGAGATCTCGTGT	bm_1770	bm_447
TE-piRNA-1064	32	TAGGATTAAATGTGGATAATCAATGTA	bm_779
TE-piRNA-1065	32	TATCTTGTAATCTAACGGATTCAAATC	bm_1186	bm_1389	bm_1708	bm_577	bm_671	Bmmar6
TE-piRNA-1066	32	TAGCGGATTGAACGACACGACAAGAAC	bm_353	Yokohama
TE-piRNA-1067	32	TCCTATGTTGACCAGCCAGCGTAACGTG	bm_191	bm_353
TE-piRNA-1068	32	TCGTTGAGACGGCCCCCTCTTATCCCC	Moriya
TE-piRNA-1069	31	TCTAAAGTTTCAAATACCTTGTCTTTGT	bm_679
TE-piRNA-1070	31	GCAAGCAGGACTAGGTCGTCAGCAT	bm_1157	R2Bm	R2
TE-piRNA-1071	31	ATGTTGACGGAACGTTCGTTTCGTGCGT	bm_1645
TE-piRNA-1072	31	TACGATCAAAACAACGATGACACATAC	bm_1299	mag
TE-piRNA-1073	31	TGCATATCTTTGAAGTCTGTTTGCCGA	bm_789
TE-piRNA-1074	31	AGTCTTCGTCGATCAGCGAGATCGTTGA	Yamato
TE-piRNA-1075	31	TGTAACATTTTTCTAATTTAGCACCT	bm_1855
TE-piRNA-1076	31	TCACATATATCGCTAGGCAAAAGGTTA	bm_1087
TE-piRNA-1077	31	TCTCTTGACTAACATGAGACCTACTGT	Neet
TE-piRNA-1078	31	GCATTCTTCAAATCTTCTTCGTGTTGT	bm_903
TE-piRNA-1079	31	TGACAAGTAAGCAGGTGACATACCT	bm_219	Noguchi
TE-piRNA-1080	31	TAAGATTACGAATACCTAGGATCCAAA	bm_1246	bm_376
TE-piRNA-1081	31	TGATAACTGTACTATTGGAGAACTGCT	bm_1152	bm_1866
TE-piRNA-1082	31	TAACGGTAATTTGAATGCTGAATGAGCC	bm_1495
TE-piRNA-1083	31	TATCCAAGTAAATCAGAGTCGCTTCTTC	bm_1052
TE-piRNA-1084	31	TTTCTGACATGTGACCTAAAGCCAAATA	bm_1233
TE-piRNA-1085	31	TTGCATCCACGGTCGAACGGCCCTCCC	HOPEBm2
TE-piRNA-1086	31	TCGAAATCTTGGATAAATCCAGCAAAGC	bm_715
TE-piRNA-1087	31	CACGATTAAAATAAACGGATTCGACCCC	Sayama
TE-piRNA-1088	31	TGGAAAGTTGCGGCGTAAACCTAAATTA	Nemawashi
TE-piRNA-1089	31	TCTTCTGTTCTTTTCTGTTTCGCGACCGG	bm_1866	BMOPAORTA
TE-piRNA-1090	31	TACTTGCTTCAGATATATTAAGGGGTGAT	bm_608	bm_715	Chochin
TE-piRNA-1091	31	TCCCATTCTAACTTTAGAAGCCACA	bm_1082	Kamikaze
TE-piRNA-1092	30	TAGACCATACCTTTGGATTTTCCAACTC	Moriya
TE-piRNA-1093	30	TAACTCTTCTTTATGTTTCAGTGCAGTT	bm_1246	bm_376
TE-piRNA-1094	30	ACCAACTGTCCCTCCTCCACGTGTA	BmpiggyBac
TE-piRNA-1095	30	TTCTTTGATTATCAcAGTCTAACTCCC	bm_1897
TE-piRNA-1096	30	GAACCAACGCCGGTGTACTCGCTGTGAA	bm_1695
TE-piRNA-1097	30	TCAGAAACTAGTCGGCGTGGAAGACCGAA	Noguchi
TE-piRNA-1098	30	TCGAAATATCCACGTGCTGAAATTAGTTC	copia-like	Kabuki
TE-piRNA-1099	30	TAGACTAATTCTTCGTGAAAAGCCACTA	bm_686
TE-piRNA-1100	30	TACTGAAATATGTTAAAATTAGTGCTAC	BmpiggyBac
TE-piRNA-1101	30	TCTAACAAGTTCTCTTTCATTCCAGTTC	bm_785
TE-piRNA-1102	30	TAGATATTTCTTACATACAACCACACAT	bm_1025
TE-piRNA-1103	30	TTACATATTCCAATATTTTTTGTCAATGC	Bmhopper
TE-piRNA-1104	30	CAGTAGGATCTTCTCCGCCTTCTTCAA	bm_1770	bm_447
TE-piRNA-1105	30	TACCAAAGGAACAGATAGATGAGTATTC	bm_1866
TE-piRNA-1106	30	TCTCGATTCCACCATATCCCTATACAC	bm_1427
TE-piRNA-1107	30	GAGTACGCTTTTTACCGCGCGTTACGGT	bm_134	bm_1824	bm_602
TE-piRNA-1108	30	AGATACTAAGATAGGAAGCATAAAGCTTA	bm_1280	Kokubaru
TE-piRNA-1109	30	TTGCTGATGTTTCTTTGTCGGAGAGCTT	bm_1152
TE-piRNA-1110	30	TGCTCGTGCGTCAATAGCTGCTTCACC	Nemawashi
TE-piRNA-1111	30	TAAGCTTCATCATTAAAATGTACTCCA	bm_1087
TE-piRNA-1112	30	GAGATTCACCAACAAACTAGCCTGAACT	bm_1432
TE-piRNA-1113	30	TCGTTCTAAAGCAGTAATGCCTTCCATA	bm_366
TE-piRNA-1114	30	TGCATATCATTTTCCATGGAAGCGAAGGA	bm_1823	bm_681
TE-piRNA-1115	30	GCCATTCTTACATACCTTCATCGAGGAC	bm_493
TE-piRNA-1116	30	TGATATGATATACGGGTTGCTTCATAA	bm_219	Noguchi
TE-piRNA-1117	30	TCAGTCAGATTAAATTCAGTGTTGTCAG	bm_1698	Bm1modoki	bm_275	bm_710
TE-piRNA-1118	30	AACAACGATAGAAGATAAGACGAGTCCAC	bm_415	Daiki
TE-piRNA-1119	30	GAGGTACCGAAGACCGGTCACCCCGACCC	TREST-W
TE-piRNA-1120	30	TGTAGGTATGTCACACTGAGAAGTGGT	bm_939
TE-piRNA-1121	30	TTGATGTCTGGGCCGGAAGCTCGGAGGC	bm_101	bm_1697	bm_1697	bm_1757
TE-piRNA-1122	30	TACTAATCTTAATCTAACGGGAAGGGC	bm_877
TE-piRNA-1123	30	TATATCTCTTATATCTGCATTTCCCCTTC	bm_939
TE-piRNA-1124	30	TGACATATGTAACTTGAAACGCTGCGTAG	bm_1796
TE-piRNA-1125	30	TGTAAAACGGTTGGTTCATCGAGAGTAT	bm_1796
TE-piRNA-1126	30	TATAGTTCTTTTATTCGTCCTAACATAC	bm_1796
TE-piRNA-1127	30	TAGAATCAACGGGCAGTGGGCAAATCC	Orochi
TE-piRNA-1128	30	TAAGATCATATTGAACATTTTTATACCAC	bm_1718
TE-piRNA-1129	30	AACTTATAGAATCTTTTCcCCAAAGCGA	bm_724
TE-piRNA-1130	30	TACTATTCGATTTTATTTCCGAACTGTGA	bm_1280	Kokubaru
TE-piRNA-1131	29	TGACATAGTTTGCATTTCGTTTTCTTATC	Bmhopper
TE-piRNA-1132	29	TAAGTATGTTGTTAAACGTGAAGGCATC	bm_1897
TE-piRNA-1133	29	TGTCACAAGAGGTTTAGTTGCCGCCGCC	bm_1695
TE-piRNA-1134	29	TCACTTGATGGGCAGGAATGACTAATTG	bm_219
TE-piRNA-1135	29	TCCTTCTGAAATAATTAACAAATCGTCTA	bm_219	Noguchi
TE-piRNA-1136	29	TCAACAAATAGTGTAAATGCACATACGC	bm_1673
TE-piRNA-1137	29	TAATGTGTAAATAAACAACGCAACCGTA	bm_1280
TE-piRNA-1138	29	TGATGACTACAACTATTTGAGCATGCC	bm_1640
TE-piRNA-1139	29	TACATTGTTGATAAGTTCGTCTTTTGA	bm_1495
TE-piRNA-1140	29	TGCATTACTCTTTCTTCGACTCCCTGT	bm_1456
TE-piRNA-1141	29	TTTAGCAAACGATGAACTATAAATCCAGC	bm_679
TE-piRNA-1142	29	CACAGGAACCGCACGCCACTGACCCGAA	R2Bm	R2
TE-piRNA-1143	29	TAACGGCTTTCATTCAGAGCACAATTGT	ChoBm1
TE-piRNA-1144	29	TGAAACACAGTTTTCTCTTCTGGATGAA	bm_1529
TE-piRNA-1145	29	TAAACTGCTTTATTGTTCAAAACCAGTGC	bm_1695
TE-piRNA-1146	29	TCAAGAACTGGTAAACAAGGAATACTG	bm_1796
TE-piRNA-1147	29	GCAAAACCTTATCCCTCTCTATCACCCA	bm_219	Noguchi
TE-piRNA-1148	29	TCCATCTTATCTGATTCATCATTTTGTAGT	bm_695
TE-piRNA-1149	29	TGTATTAAATGTTTGGCATATAAAGTGA	bm_1823	bm_681
TE-piRNA-1150	29	AATATGCCATTTCCAACTCACCCTAAAA	Sayama
TE-piRNA-1151	29	TGGAATCTTGAGCTCGGTAAGAATGGAT	bm_109
TE-piRNA-1152	29	TAATGTCATTATTGAACTCTAAATCCCC	Kimono
TE-piRNA-1153	29	AACACAAGTCTACCCGTCCGCCAGAGCGA	HOPEBm2
TE-piRNA-1154	29	GAATACAGGAAATAACTACTCCATGCAA	bm_1735
TE-piRNA-1155	29	TAATACGAAATGGACAGTTGACAGCAAT	bm_450	ChoBm1
TE-piRNA-1156	29	TTGTTAACATTGCTCGCCAGTGAGCAAAT	bm_1770	bm_447
TE-piRNA-1157	29	TTGCAGTAGGAGCACACTGGACGCTGTT	bm_219	Noguchi
TE-piRNA-1158	29	TCTAATACAATATTTAAACTAAATTCAAC	copia-like	Kabuki
TE-piRNA-1159	29	ATATCCGCAGCAGGTCTCCAAGGTGAA	bm_1645
TE-piRNA-1160	29	TCGATACATGGGCGCAGGTGAGGAAGTT	bm_1770	bm_447
TE-piRNA-1161	29	TAGATACGAAGAACACCATCTAAGCAGA	bm_1298
TE-piRNA-1162	29	TGAAATCCTCACCCCAATAGATACGTGA	bm_1993
TE-piRNA-1163	29	TGTTGTAGGATGTGAGCCGTCGTCTCC	R2Bm	R2
TE-piRNA-1164	29	CCGAAAGTAGCGTATGCTCTCGTAAA	Nemawashi
TE-piRNA-1165	29	TCGATCTGAAGCAGTCGATGTAGGGTC	bm_1770	bm_447
TE-piRNA-1166	29	CAACTCTTTAGGGATGCCACGTATGAC	BMC1-Abe	BMC1	Kabuki
TE-piRNA-1167	29	TCCAATGTTGCCTGCATTCGGCCTGCTT	bm_115	bm_1544
TE-piRNA-1168	29	TCCGATCACGAGGTGGGCACCCAGAGGC	TREST-W
TE-piRNA-1169	29	GAAGCAAGTATAAGTAAACAATCAGAAC	bm_608	bm_715	Chochin
TE-piRNA-1170	29	TACAGTAGACAGTCTGATTTTGATGCCC	bm_310
TE-piRNA-1171	29	TGAGTATTTTACATGACATATTAATGAC	bm_475
TE-piRNA-1172	29	ACAAAACTTATTTTGATACGTGACTAC	bm_1695
TE-piRNA-1173	29	TGAGAATATCATCGACGAATATGGACTT	bm_1082	Kamikaze
TE-piRNA-1174	29	TAATCGTAGGGGCTCTCCATACACCAAC	bm_375
TE-piRNA-1175	28	TACCCGAGGAAAAGTTGTGTGAGGAACAT	bm_1877	Orochi
TE-piRNA-1176	28	TTTATCTCACCTTTGACGCCACTCCACC	bm_828
TE-piRNA-1177	28	GATGTCAAATTCTTGGAGTTTAAGCGC	bm_219	Noguchi
TE-piRNA-1178	28	TAGTTATTGTCTTTTTTCCGATCAGAAC	bm_599
TE-piRNA-1179	28	TAGACACGAAAGTTTTCCATTCATGAGGT	bm_1577	bm_1684	bm_345	bm_681
TE-piRNA-1180	28	TAAAGCATAAGTGAAGTTATCATCAGCTG	bm_1246	bm_376
TE-piRNA-1181	28	TTTGAGATACGTAGCTTGTCATCGAATC	bm_1878
TE-piRNA-1182	28	TAACCAGGTGGATAGAAACACACTAA	Moriya
TE-piRNA-1183	28	GTCATTGAGTTTTATAAATTTTTAACAT	bm_1645
TE-piRNA-1184	28	TAGACTAGGTAGTCGGATCCGGAGTAAA	BmpiggyBac
TE-piRNA-1185	28	GCAACACTGAACACACCACAACAGACTG	bm_1866	BMOPAORTA
TE-piRNA-1186	28	CCGTTAAACATTACCTTGGTTTTATCC	bm_1789	bm_268
TE-piRNA-1187	28	TATAACAGATCATTGAGCGAAACATTA	bm_353	Yokohama
TE-piRNA-1188	28	TGACTTAGAAACAACACGCGATGCATTT	bm_1823	bm_681
TE-piRNA-1189	28	TTGAAAACTTAAACGTCTCGTACACATC	bm_1689
TE-piRNA-1190	28	TGAAATGTTGCATCAATACTTAAAATGTTA	bm_450
TE-piRNA-1191	28	TAGTGTCTTGTACAAATGTGTACCTGCCA	bm_1609
TE-piRNA-1192	28	TCTCTTGCAATTGTTTATGTAATAACGA	bm_1984
TE-piRNA-1193	28	TACACAAATACATTACAACACATCACAC	bm_1348
TE-piRNA-1194	28	TGTTAAGCTTCATCGAGTCCTTCTTCGTT	bm_1770	bm_447
TE-piRNA-1195	28	TACCGTGGAGCCTTCGTCCAGCAGGGCC	bm_1770	bm_447
TE-piRNA-1196	28	TACAGAAAACACAACTTAGCAAATATAT	bm_1266
TE-piRNA-1197	28	TACTATAATGTCAAATCGAACTATCATT	bm_973
TE-piRNA-1198	28	TAGTAATCCAGCTGTCTGATAAAACAC	bm_903
TE-piRNA-1199	28	AAATCCATTAACACACTTCCTAACCTT	bm_1087
TE-piRNA-1200	28	TCCATGTTCTGCTCCTTGGCCCGCCTGAT	HOPEBm2
TE-piRNA-1201	28	TCAATCTTCAATCTTCAATTTTCTTCGA	bm_1456
TE-piRNA-1202	28	TATTGGTAATAAGGTACAGCAGAATCAA	bm_1446	bm_568
TE-piRNA-1203	28	TGACCAGGTCCGCATAGTCGGCCATCGC	SART1
TE-piRNA-1204	28	TAAGCGTCCACTCCATATTTAAAAATGA	bm_1389	bm_2133	Bmmar6
TE-piRNA-1205	28	TCGAATTCTTTCCCTTACTGCTTTGACCAC	bm_25	bm_509	Bmmar1
TE-piRNA-1206	28	CATAGACACCCTCCAATCCCTACAATCC	bm_1648	BMC1-Abe	BMC1	Kabuki
TE-piRNA-1207	28	TCTCCAAATCTTCTCCAATCGCTTCAC	bm_115
TE-piRNA-1208	28	TGATCGGTAATGATGTTTATGGATTC	bm_134	bm_53
TE-piRNA-1209	28	ATATAACTTAAACAACCATGGGGGAAT	bm_1525	Neet
TE-piRNA-1210	28	TCTATCGGAAAGTTTGTTCAGAACACAT	bm_450	ChoBm1
TE-piRNA-1211	28	TGGTATTTTGTCGACTTGACACCCGC	Orochi
TE-piRNA-1212	28	TTACGGTCTGTTCTATCTGCTGCCCAGTC	copia-like	Kabuki
TE-piRNA-1213	28	TCTTCACTGCCCCTTCCTTTGCCCTTCCC	BmpiggyBac
TE-piRNA-1214	28	AGCACGAATAACCAGGGATTTTGAATAC	bm_1868	bm_382
TE-piRNA-1215	27	TGAATTATAGAAATGATGAGATCCTTTGT	bm_1087
TE-piRNA-1216	27	CAGCATGTTAGGGTTATCGACATTCTC	Moriya
TE-piRNA-1217	27	TAACACAAACAAAGCGGATGGTTTCCCAA	bm_1909
TE-piRNA-1218	27	TTCCACAGTGCCTTCTACATCATCAAAAC	bm_679
TE-piRNA-1219	27	TCACATATAATCACACTTTAAATATAACC	Kabuki
TE-piRNA-1220	27	TAATGTTATCGGCACCTGGATACACCTC	bm_1280
TE-piRNA-1221	27	TCGTAAAAATCTCCAGGTAAACGTATA	Kabuki
TE-piRNA-1222	27	TCAAGACACATTAACTATTAAGACACATT	bm_789
TE-piRNA-1223	27	TTGAGTCAATGCCCATGTTTGGCACCCAT	bm_711
TE-piRNA-1224	27	TAGTTGAATCCAAATTACGCAAAGCTA	bm_1331
TE-piRNA-1225	27	GTCCAATGTCCATATTTACGTGCAAATGC	bm_338
TE-piRNA-1226	27	TAAGAAGTTGTTATTGTTTGTATAATCGC	bm_338
TE-piRNA-1227	27	TCTAACTTGACTGTATCGGTGAAATGC	Kimono
TE-piRNA-1228	27	TACTATTAACGAAAACTGTTAAAATTAC	FUI	Kabuki
TE-piRNA-1229	27	GCCAAGGATTACAGACATCGATATCCA	bm_447
TE-piRNA-1230	27	TAGCTTCGAATTTTGCGTCCGAACCGTA	bm_891
TE-piRNA-1231	27	TCATATAAACTTCATCTGATAACTCTCC	bm_1487	bm_796
TE-piRNA-1232	27	GCACTTATCAGATCTTCTGTATATGA	bm_450	ChoBm1
TE-piRNA-1233	27	TAGCAGGTCTTTTTAAGGCCACCAAC	Neet
TE-piRNA-1234	27	TAGAATAGAATTAGAGTGAATAGAACCAC	bm_1757	bm_53
TE-piRNA-1235	27	ATATAACTTAATGAAACTTACAACCAT	bm_755
TE-piRNA-1236	27	TCACAAATGCAGGCCGAGGTTCACTAT	bm_608	bm_715
TE-piRNA-1237	27	TATAAACCACCATTTTCATCATCGATTGC	bm_1495
TE-piRNA-1238	27	TAATTAACACCACAGTTGGAACAATATA	bm_1306
TE-piRNA-1239	27	TGGACCATGACTCCAGCACGGACCGCCGA	Taguchi
TE-piRNA-1240	27	TCGTCAAACTTGCCCGGCACGGGGACTC	bm_1456
TE-piRNA-1241	27	TAGAGTGAGCTATCCTACGGAATACCC	Taguchi
TE-piRNA-1242	27	TATCTTATTCTTTAGTTCTTCGGCACTT	bm_458
TE-piRNA-1243	27	GCTATTTCGGATGCCTTGATAACGGTG	bm_1266
TE-piRNA-1244	27	TTACGATATGTGAAGTTCGTTGACCTGT	bm_551
TE-piRNA-1245	27	TATTGTGAATGATAGGCTTCAGCAAAA	bm_450	ChoBm1
TE-piRNA-1246	27	TCAAGAGTCGGTCCCCTAGGGCACCAA	Taguchi
TE-piRNA-1247	27	TCGCAAAGTGAGCGCGGAAGTTCCACC	TREST-W
TE-piRNA-1248	27	TCTTTGACTTTAAGATTTGGATCAATTC	bm_1897
TE-piRNA-1249	27	GATTAAAGCATCACATCTCCACTTGGAAC	bm_219	Noguchi
TE-piRNA-1250	27	TACTTAAGTTTTTGGTCCTTTTCAATTA	bm_679
TE-piRNA-1251	27	CAGATGGTCGTTGCGTTGTGGAGTCAAC	bm_1157	R2Bm	R2
TE-piRNA-1252	27	TCTCAATCTATATCTTCACACTTCCATC	bm_595
TE-piRNA-1253	26	CTCTCAAACATTACCAAACGCACATGAC	bm_1142
TE-piRNA-1254	26	TAACGATCCTCTCGGCAGCTATCATCTT	Kagayaki
TE-piRNA-1255	26	TGTAGTGTTTCGTGTTGTGTTTGACAAT	bm_1595	Nemawashi
TE-piRNA-1256	26	TGAAGAAACCGTTCGCAAGTATACCGC	Moriya
TE-piRNA-1257	26	TACAATACGTTTGATAACAGCAAAATCAA	bm_353	Yokohama
TE-piRNA-1258	26	TCACATTGCCTAATAATATTTGGGACAGT	bm_1823	bm_681
TE-piRNA-1259	26	TATCGTATGCGGATGCAATGTCAAGAA	bm_1603
TE-piRNA-1260	26	TCAGAATCCTTTCACTCGTTCAGAAATGT	bm_1714
TE-piRNA-1261	26	TTAACGTCCCGAGAAGACGTGCACTTCTCT	bm_1645
TE-piRNA-1262	26	TACCGGTGATCGGACAACGATTCCGCCCC	HOPEBm2
TE-piRNA-1263	26	TTTCTGACTTCAATATTTCCTCTGTTAT	copia-like	Kabuki
TE-piRNA-1264	26	AAGCTAGAGATAAACAAAGGCCAGTTT	bm_191	bm_353	Yokohama
TE-piRNA-1265	26	GGGAAAGAAAATCATTATGGTCTACGA	bm_375
TE-piRNA-1266	26	TAGGTTCAGTTCTTGCGGTTCCCCCGT	bm_1456
TE-piRNA-1267	26	CAGATCAACGAACACCATATGCAGATTC	bm_17
TE-piRNA-1268	26	ACAACACTGAACTTAAGAATGGCACAA	bm_903
TE-piRNA-1269	26	TCACAAGCAGGAAGAGATAGGGACTTA	bm_17	bm_1937
TE-piRNA-1270	26	TGCATGCGATGTAGCTTCGCTGTCATT	bm_1673
TE-piRNA-1271	26	GACATTGCTGAAATCCACATTAAACGT	Kendo
TE-piRNA-1272	26	TGTCTGCGAAATACGTGATACAGCTGC	bm_450
TE-piRNA-1273	26	TATTACACAAAAGTACGGGCACCATTT	copia-like	Kabuki
TE-piRNA-1274	26	GGAAGCTTTAACCGAACCGGATAACAA	bm_1595	bm_920	Nemawashi
TE-piRNA-1275	26	TCTATTCGTGTATGCTACGATGTGGTGC	bm_1052
TE-piRNA-1276	26	ACACCAAGAAACTTAGCCTCTAATGAC	Kagayaki
TE-piRNA-1277	26	CAGCTATCACAAATTTAGACAACGCATC	Karate
TE-piRNA-1278	26	AGATCAGAGAATGTAAATAGACCAATA	bm_1152	BMOPAORTA
TE-piRNA-1279	26	TAGTTAACAAAAAGAAATAAATAACACA	FUI	Kabuki
TE-piRNA-1280	26	TACCTGCGTGCAGAGCTTCTGCATTGAGC	bm_101	bm_26
TE-piRNA-1281	26	CGTGCGACTACAACGAGTCGGGAAAT	bm_1735
TE-piRNA-1282	26	TACAGTCAAATTTTTCATTTCTGAAGTTC	bm_1702
TE-piRNA-1283	26	TCTCAGTGGGGTCACCCTGGCTTTCCCT	bm_1770	bm_447
TE-piRNA-1284	26	TCAAAAGAATCATATAACGCATCAGGAG	bm_383	bm_521	Takuya
TE-piRNA-1285	26	TGAACCATGCAAATGATATATTTGTCCTTG	bm_1393
TE-piRNA-1286	26	TGAACTGCGAGATGAAGTCGAGGTGTC	bm_1595	Nemawashi
TE-piRNA-1287	26	CGACCATGCGGGACACTACGACCGGCAAA	SART1
TE-piRNA-1288	26	TAATCTCGGCCATCCTCACCGGCCTGT	Taguchi
TE-piRNA-1289	26	TAATGTTAGGAATATAATTTCGACTGTGT	bm_608
TE-piRNA-1290	26	ACCAATAACACTACACGTTCGATGACTTC	bm_58	bm_96	Rinne-L
TE-piRNA-1291	26	TCACTATGATCGGCTCGGTTTATTCGTTA	bm_1770	bm_447
TE-piRNA-1292	26	TTCTATGCTTAATCTATATGACGCGCCC	bm_447
TE-piRNA-1293	26	TCTACGTTCACTGGGGGCATCGGCGGAGG	bm_219	Noguchi
TE-piRNA-1294	26	TGATGTCGATGCGCCACTTCCGGAACCAC	AB002270_L1Bm	bm_31	L1Bm
TE-piRNA-1295	26	TGCCTTTGTGTTCCTGTGCTGGAGCTACT	bm_608	bm_715	Chochin
TE-piRNA-1296	26	CAGGAACACAAAGGCAAGGCAAGTGTG	bm_715	Chochin
TE-piRNA-1297	26	TTACCAATTCTCTTTAATATCACACCTT	bm_789
TE-piRNA-1298	26	TAGATGAGTATAATGTTTTTGTTCCGAGA	bm_760
TE-piRNA-1299	25	TGTCTGATTCTGTCGTCGAGTTCATAAT	bm_1628
TE-piRNA-1300	25	TCACTGCCCCTTCCTTTGCCCTTCCCCTT	BmpiggyBac
TE-piRNA-1301	25	TCAGATTAATTAATTGTGCGTGAGAGTA	bm_1052
TE-piRNA-1302	25	TACAATCAGACAAAAAAATACTCTTAAGAA	bm_1695
TE-piRNA-1303	25	TAGTTTCTTTTAAGATACCAACCAGGCC	bm_599
TE-piRNA-1304	25	TAAATCGAAGTACATAAACAACACAGCG	bm_1280	Kokubaru
TE-piRNA-1305	25	CTGGACATTATGATGATTGGCCGACCTA	bm_715
TE-piRNA-1306	25	TACTATCGGAGTCACCACCAGTCAA	bm_939
TE-piRNA-1307	25	TGACGTATAGGTAAAACAGCCTGGCAC	bm_962
TE-piRNA-1308	25	TAAAGAGTGAAATTAGTTGTTTCGATAGT	bm_1280	Kokubaru
TE-piRNA-1309	25	TCTCTTTCCACTTCAACGTTGCCACGC	SART1
TE-piRNA-1310	25	TCTAATTCATTTTCAATAAAAACTACTC	bm_877
TE-piRNA-1311	25	AACAACATGAAGACGAATCGTTTAACGAA	bm_1702
TE-piRNA-1312	25	TCCCTGGCTTGTCCCTTCAGCGCTCTTC	bm_1770	bm_447
TE-piRNA-1313	25	TAAGTTACTATACGACGGCGATCTCTGC	bm_1823	bm_681
TE-piRNA-1314	25	ATCATTGCGAAGCAAAATTCGCCAAGCGT	bm_1645
TE-piRNA-1315	25	ACTGAACTTAAGAATGGCACAACACGAA	bm_903
TE-piRNA-1316	25	TCAGCAAAGTCTTCACTTCACCAGGGC	Inoki
TE-piRNA-1317	25	TGTTTCAATAAAACTGGAAGATTGT	bm_450
TE-piRNA-1318	25	TCAGTATGGCGTTCACACGGTCCTCGT	Orochi	Yamato
TE-piRNA-1319	25	TAAATCGAATGCAGTTATTGAGAAGCC	bm_90
TE-piRNA-1320	25	CAGTCTTGCAATTTCGGGCGACCACCA	HOPEBm2
TE-piRNA-1321	25	TCCATGTCCTTTTGCCGGTCAGGTC	bm_1770	bm_447
TE-piRNA-1322	25	TCCTTTCATTTTTGCTTTAGTGCTATCAA	bm_1052
TE-piRNA-1323	25	AAGCTCTGAGTGAATCTCCTTCCATGAC	bm_1595	bm_920	Nemawashi
TE-piRNA-1324	25	CTATTCCGGAACCCGGCAGCGGAAC	bm_1645
TE-piRNA-1325	25	CTAACATACAAAGAAGCTGTGACTG	bm_1487
TE-piRNA-1326	25	TGACCTGGGTTTTTACAGTAACTGCAAAC	bm_1796
TE-piRNA-1327	25	TCACTTCTAGGTCGACAGGCGTCTGC	bm_1595	Nemawashi
TE-piRNA-1328	25	TCGAAAATTTTTATTGCACTCAACAGC	bm_1266
TE-piRNA-1329	25	TGGATAAAGACCGACCCACGCACGTTC	bm_1770	bm_447
TE-piRNA-1330	25	TAGTTAAAGTGAGATTGGTGCACCGAA	bm_821
TE-piRNA-1331	25	CCAACGATTTCACTTATTTACGTATT	bm_353	Yokohama
TE-piRNA-1332	25	TAGTATCAGATGGTTTAGAGATCGGATA	Karate
TE-piRNA-1333	25	TAATGCAAAATTTGTTTTTGGTTAA	bm_521	Takuya
TE-piRNA-1334	25	TAAGTTACATACATTGCATGAAATATC	bm_1529
TE-piRNA-1335	25	TTCTTTGAATTCGCGCCTTCACAGCTTT	bm_1389	bm_2133	Bmmar6
TE-piRNA-1336	25	TCCTTGCAACGAAAAAGATCGGACGATA	bm_1275	bm_154	bm_460
TE-piRNA-1337	25	TGTTTATGGATTCGACGGTGTCCTC	bm_134	bm_31	bm_53
TE-piRNA-1338	25	TAGCATACAAGAAACGACCCTTAATCC	bm_1868	bm_382
TE-piRNA-1339	25	TGCTATTGATTTGACTTTCTCTGGGTCTAC	bm_1299	mag
TE-piRNA-1340	25	TACATCGATTGGCAAAGTGACCTGCAC	Orochi
TE-piRNA-1341	25	AAACCATCTATTTGCCACTTAATACTC	bm_1431
TE-piRNA-1342	25	AAACACACTTGAAATGAAGTTGGAACA	bm_1097
TE-piRNA-1343	25	TACCCCTTTTTACTATTTTCACATAAGCT	bm_789
TE-piRNA-1344	25	TTCCAGTTACGATGCACTAACTTATGGT	Bmhopper
TE-piRNA-1345	24	GACACAGATGAAATTTCGGTTCAGGAC	bm_1673
TE-piRNA-1346	24	TAAAGCAAAGTCCTTCTATCTTAGGAGAA	bm_1877	Orochi
TE-piRNA-1347	24	CAATTTTCGCCCTCGATGGGGATCATC	bm_1333	BmpiggyBac
TE-piRNA-1348	24	TGACAATGGATACATGCCTTTACATAGTC	bm_219	Noguchi
TE-piRNA-1349	24	TGATACATTTTCCGAGTTGGCAATAA	Neet
TE-piRNA-1350	24	TGACAGTTCAACACAATCTAGCTTTCC	bm_1793
TE-piRNA-1351	24	TAAGAGCTAATTGAGAGTCTACAAATCG	bm_1909
TE-piRNA-1352	24	GCGTTGAAAATTCCTAAAAAAAATT	bm_1645
TE-piRNA-1353	24	TACTTTCTTCTTTTTAATAGGACATTGA	Kagayaki
TE-piRNA-1354	24	GCGAATCTCAGGCATGGAGCTGTCACAC	Kendo
TE-piRNA-1355	24	TAGGTGTGATCCATTAAGACTGAACCAC	HOPEBm2
TE-piRNA-1356	24	TGTTATGGAATCAACGGATTTGTATGTC	bm_1909
TE-piRNA-1357	24	TCGATTCTTCGGGTTTCAACCCTCTAGT	bm_561	Kenta
TE-piRNA-1358	24	TACGAAGATAAACGTCTATCTGCTACT	bm_191	bm_353	Yokohama
TE-piRNA-1359	24	GACCAAATCAACGTCAATCCGCTTCA	bm_970
TE-piRNA-1360	24	AACAATGAAACACTTTCGCTCTTCA	bm_1815
TE-piRNA-1361	24	TAGTAACAAGTATTGCCCCCTCTTGCCC	bm_1768
TE-piRNA-1362	24	TCACACCGATTCCCCATCGACTCTATCA	bm_1768
TE-piRNA-1363	24	TGAAGAATGAGTCTACATACCAGTATAT	Kagayaki
TE-piRNA-1364	24	TAGAAAACAACTCGTTTACGGTAGGCAA	bm_789
TE-piRNA-1365	24	TAGATCAAGATAGCTGGCGTCGGCATAAT	bm_1766	Kimutaku
TE-piRNA-1366	24	AGACTTAACAACTTTTTCGTCGCCACC	bm_1595
TE-piRNA-1367	24	CCTGATCCTTTTTCCAAATTCCGTTCC	bm_1087
TE-piRNA-1368	24	ATCCAAAACAGTAGCTGAAGGGTCTT	bm_903
TE-piRNA-1369	24	TCTTTGCCGTTTCACAAATGCAGGCCGA	bm_608	bm_715	Chochin
TE-piRNA-1370	24	TTATGGATCTTACAACAGCCACAGTCTC	bm_1052
TE-piRNA-1371	24	CCTAGGTCTAAGATCGATCATTCGAGC	bm_1770	bm_447
TE-piRNA-1372	24	TATGAATATGAGGTCCCCATTGCAGTT	Takuya
TE-piRNA-1373	24	TCACACGATCTTTATAAATACATAGCACC	bm_1577	bm_1684	bm_345	bm_681
TE-piRNA-1374	24	TAAAACAACCTCACAATTTTGCTTTC	bm_450	ChoBm1
TE-piRNA-1375	24	CTAATCCTTATCCATTCCTGCCCCAT	Moriya
TE-piRNA-1376	24	TAACACAATTACAGGTACCGACTGCATGC	bm_1829
TE-piRNA-1377	24	TAACAAAACAGACACTAGCAGAAAGAA	bm_1796
TE-piRNA-1378	24	TCATGATGTTTTACTTGCCTAAAAACCAA	bm_450
TE-piRNA-1379	24	TGATCAACTATTTCCGATGCTAAGCA	Moriya
TE-piRNA-1380	24	AAGGTCGTGTCGGTTTCGTTTCGTG	bm_1645
TE-piRNA-1381	24	GAGTCGTCAGCGAACAAGGCCAACTTCAC	Orochi
TE-piRNA-1382	24	CGTAGAATTAAATAAAATTTCGCAACCTC	bm_1824
TE-piRNA-1383	24	TTCATCACAATGTTTTCCTTCACTGTTA	bm_608	bm_715	Chochin
TE-piRNA-1384	24	TCGCGCCCCCGCCCTCAGACTCCCGT	bm_1697	bm_1757	bm_26	bm_919
TE-piRNA-1385	24	CCTACGTCCTCGCAAGGCTCCCGGTTC	BMC1-Abe	BMC1	Kabuki
TE-piRNA-1386	24	CGCCGAATCTTGTTGGAATACCCAG	bm_1186	bm_1708	bm_671	Bmmar6
TE-piRNA-1387	24	TCAAGAACAACTTGCGGTTTGTACCGGTA	BmpiggyBac
TE-piRNA-1388	24	TATTTTCCGAATTATCGTTTTTTTCACAA	bm_679
TE-piRNA-1389	24	TAGTCATGCAAACAAATAAACACACGTAA	bm_353
TE-piRNA-1390	23	TCTTATACTGTAGACATCGGAAACACA	BMOPAORTA
TE-piRNA-1391	23	TCCTGTTGAtACTCCGTTGGCAAACCAG	Moriya
TE-piRNA-1392	23	TTATAACCCTGTATACCTATATGCAATA	bm_1216
TE-piRNA-1393	23	TATAACACATAAATACACGTTTGGGCAA	bm_1868	bm_382
TE-piRNA-1394	23	TGATCATTGTAGCGAGTACACGTAATTAG	Kamikaze
TE-piRNA-1395	23	CAATTGAGGATTTGCCCGCTGGGGAACC	bm_1695
TE-piRNA-1396	23	TGACTGATTGACATAATGATAGCTA	bm_633
TE-piRNA-1397	23	TCAGAATCATCGTTGTGAATACAATCACTGC	bm_1235
TE-piRNA-1398	23	CGGAACGTTCGTTTCGTGCGTTCGT	bm_1645
TE-piRNA-1399	23	TAAGTAAATGTATGACTGTACGACATC	bm_153
TE-piRNA-1400	23	TGACAATCTATGGAGAGTTTATAAGGTT	bm_1025
TE-piRNA-1401	23	TACAAGGTACAAAAGGTTCAATAGGCCATT	bm_1280	Kokubaru
TE-piRNA-1402	23	AAATGTATCATAAAAAGTCCGCCATTGC	bm_1246	bm_376
TE-piRNA-1403	23	GAACGTCGGCAACTGGTGCATGTAGTC	bm_1770	bm_447
TE-piRNA-1404	23	TGTTAGTCCTTCCCCTCGACTAAGCACAT	bm_1220	bm_724
TE-piRNA-1405	23	AGATCGTAGTTGACTAACATTCGTAGGC	bm_789
TE-piRNA-1406	23	TTCTTGATATACGTTCAGTAAATTACGC	bm_1823	bm_681
TE-piRNA-1407	23	TCAAGTCTAATGGGATCCAAGCGGTTCC	bm_1737
TE-piRNA-1408	23	TGCACAACTGGAAGACTTGTCTACAACAC	bm_903
TE-piRNA-1409	23	TCACTGAATACTGTCTTTTAACACTTGC	bm_686
TE-piRNA-1410	23	ACAAGAAACAAACGTATCGTTTTATCCA	bm_970
TE-piRNA-1411	23	TCAAGAATTATTTCGCGTTCAAACAAATC	bm_1823	bm_681
TE-piRNA-1412	23	TTCTGTAGATACCACCCTCCACATGTC	bm_568
TE-piRNA-1413	23	TATTACACACTCACCAAGCAAAATTAC	bm_521
TE-piRNA-1414	23	ACGTTTCGCTTCGAGAGCCGCCAGCCC	bm_1017
TE-piRNA-1415	23	TGACGTCTAGGCAGTTTTTGCCCCCCCC	bm_352
TE-piRNA-1416	23	TAGTTTCACTGTATAACTTGAAAGAACGC	Kimono
TE-piRNA-1417	23	ACCAATGTAGCGGTGGTCGGAGAGCGT	SART1
TE-piRNA-1418	23	TGACTTACTTTGGTTCCCAACCGGAAGGGT	bm_1052
TE-piRNA-1419	23	TCAATAATAACTTTGGCAGCATTAA	bm_219	Noguchi
TE-piRNA-1420	23	AGTCGGAATCCGCTAAGGAGTGTGCAA	bm_1645
TE-piRNA-1421	23	CAAGCTCCAGACCCGGCCGTGAACGCCGT	TREST-W
TE-piRNA-1422	23	TGGATTACTATCTTGCCTTCTGATGTCC	bm_903
TE-piRNA-1423	23	TCACTATAACAAACATTCGGAATTTTTGC	bm_383
TE-piRNA-1424	23	TCCAAAAATGCTGCCTGATGAGTTCCACTC	bm_526
TE-piRNA-1425	23	TCATACAACTAGCGCCAGTCGCAATCGG	bm_426	ChoBm1
TE-piRNA-1426	23	TTTCATCAAAATCCGTTCAGCCGTTTA	bm_691
TE-piRNA-1427	23	TCGGGACTGGAAACCCTCCAGCCATAC	bm_312	bm_938	Taguchi
TE-piRNA-1428	23	TGTTACATGAGGCCCAGTCGCGTCACTC	bm_441	Muta
TE-piRNA-1429	23	TCATTGTGTTGAACAGAGCGAACCCAGA	bm_1082	Kamikaze
TE-piRNA-1430	23	GAGAACTGAATCGAGTAAGCAAGTCAA	bm_1082	Kamikaze
TE-piRNA-1431	23	CTACTTCGGCGTATCCTTTCGCTACCAG	bm_1456
TE-piRNA-1432	23	TGAATGATAAACTTGTATTCCTGTAGTAA	bm_1823	bm_681
TE-piRNA-1433	23	TATATCAATAATGGATTTTATAACCTTA	Benkei	bm_383
TE-piRNA-1434	23	TACGTATTTTAATCGGGCAGACAGCGTT	bm_980
TE-piRNA-1435	23	TAAACTCATTTAATCACTGCACTATTCGC	bm_231
TE-piRNA-1436	23	TCCCGTGATGTTTTTAGTTGCTGAAGA	bm_939
TE-piRNA-1437	23	TACTACACCTATTTTCAAGTGGCTGGAC	bm_608	bm_715
TE-piRNA-1438	23	TCCAAGCAAGAAAAAAATTAGGAAACGT	bm_219	Noguchi
TE-piRNA-1439	23	TACGTTTGGGATTTCTTTGAATTCGCGCC	bm_1389	bm_2133	Bmmar6
TE-piRNA-1440	23	TCATATAATTTAATTGAAGGAACAC	bm_633
TE-piRNA-1441	23	TGCATAACGACAGGTCGGTGGTCTGAGT	bm_134	bm_53
TE-piRNA-1442	23	TAACAAAGTAATTCAACATGACCACCAT	bm_1525	bm_755	Neet
TE-piRNA-1443	23	TCACAGACTATATTCTTTTTCCCACATC	bm_1306	bm_556
TE-piRNA-1444	23	TAGCATATTAACTTAAATGAACACGC	bm_1770	bm_447
TE-piRNA-1445	23	TAGATTAAGTACAATTTACAAGACAAA	bm_191
TE-piRNA-1446	23	TCAGATGAGCTCTCAAAATCTCCAACCT	bm_1157	R2Bm	R2
TE-piRNA-1447	23	TgAAGATTGATAATGCTGTCAACCACAC	bm_1142
TE-piRNA-1448	23	TAGAGTATGGTATTGAATAAGGTGAG	bm_1199
TE-piRNA-1449	23	ACCTAAACTAGAATTACTCACAGGATGT	bm_1092
TE-piRNA-1450	23	AGTTCTTGTATTTTTAGTTACCGCAAT	bm_679
TE-piRNA-1451	22	TGAAGAACTAATGCCGAAAGTAACTGT	bm_1823	bm_681
TE-piRNA-1452	22	GTACCTACCCGCGCAGACATTACACGATG	bm_1335
TE-piRNA-1453	22	TCACGCTAGTAAACGCTTCTTCCGTCAAT	bm_1791
TE-piRNA-1454	22	TAGTCTAAGTCTCCAACGGGTCAGTCTA	bm_1199
TE-piRNA-1455	22	TTCCTTGTGATAATATTGCACCGAGAGC	bm_1199
TE-piRNA-1456	22	ACGCAATACGTTACCGTGCGCTTGCC	bm_1695
TE-piRNA-1457	22	TCTGATCCTATAATACCATCGTAATCCA	bm_1796
TE-piRNA-1458	22	CATCATCCCGAAGCATGTTAGTAGAAGC	bm_219
TE-piRNA-1459	22	TCCAGAGGCCTCAAAATCGACACCAA	bm_1157	R2Bm	R2
TE-piRNA-1460	22	TAACACATCGAACAAGTTGTTGATAGT	bm_679
TE-piRNA-1461	22	CAGCTATACACATCTACTCGACAACCC	bm_1899
TE-piRNA-1462	22	TAGCGGTCTTTGAAGTAGAAGGCGTTGC	bm_1872
TE-piRNA-1463	22	TTTCACAGGGCTGCTCATTTCATTGTTC	bm_1157	R2Bm
TE-piRNA-1464	22	GAAATCGCAAACGTCAACGTCAAATAG	bm_1878
TE-piRNA-1465	22	TGTCATTAATTGTATCTGCAATCAAACC	bm_679
TE-piRNA-1466	22	TTGCATAAAAATTTGGCGGCGCAAG	BmpiggyBac
TE-piRNA-1467	22	TCCAATACTAACTATTTTAACTCTCATC	bm_1979
TE-piRNA-1468	22	CAGTCAAGTACTCGAGAATTGCCTACGT	bm_1142
TE-piRNA-1469	22	TGACAGTAAGAACTTTTAATGGAGCTAC	bm_1246	bm_376
TE-piRNA-1470	22	AAAAGTTCTTCTTCCATCTTACGTTTT	bm_1227	bm_602
TE-piRNA-1471	22	CAACGTCAAACTCATCAGTGAGAGAAGC	bm_1223
TE-piRNA-1472	22	CTCAGCGAGGACAGAAACCTCGCGTGGAG	bm_1645
TE-piRNA-1473	22	TCAATTCTGTGCCTCACAGTACGATCC	bm_17
TE-piRNA-1474	22	GCGATTTACTATATATATAATTGACCTC	Yubi
TE-piRNA-1475	22	TGACAACTTAGAGTTTTTTCGTACCT	bm_551
TE-piRNA-1476	22	TACAAAATAGACGAAAGCAATAAATCG	Nemawashi
TE-piRNA-1477	22	TGAATTCCGGCAGCCAACGGACGTGGGT	Sayama
TE-piRNA-1478	22	TCCTGCGAACCATCTTGTATGGGCGCCC	bm_8	TREST-W
TE-piRNA-1479	22	TATCGTCTGTATGAAGCACATCGTCAAC	Kimono
TE-piRNA-1480	22	TAAAGAGTTTCAAATGTCTAACCTCGAA	Amanoya	bm_211
TE-piRNA-1481	22	TTCATTATCATTAGAATCAGGGAAGATTA	bm_219	Noguchi
TE-piRNA-1482	22	ATACGTAACATCCTGCTTGAAACTTTC	Kagayaki
TE-piRNA-1483	22	TACACTATCAATATGACAACCGGTATGA	bm_633
TE-piRNA-1484	22	TGAACACAGGTCTCCGCAGACTTCCATGC	bm_1082	Kamikaze
TE-piRNA-1485	22	TATGATAAAATTTTGCCGTCTCGTCAGTC	Nemawashi
TE-piRNA-1486	22	TAGAACAAATTAAAACAAATAACAAA	Moriya
TE-piRNA-1487	22	TTTCCTCCAGCACCACATCTCAAACGC	bm_109	bm_1341
TE-piRNA-1488	22	TACTTGCAGTTTACAACCAGAACAAAA	Moriya
TE-piRNA-1489	22	TGTTAAATGCGTTGGCGATGTCAAGAGA	HOPEBm2
TE-piRNA-1490	22	TGTCGGTGTGCTGACGTCGCAGTACAA	bm_1595	Nemawashi
TE-piRNA-1491	22	TCGTATACTTTAGCCTTAAGGTAGCCCC	bm_226	bm_767
TE-piRNA-1492	22	TTATGGAGTTAAACAATTGGACAGCAAA	bm_475
TE-piRNA-1493	22	TCAAGGAATTATTCGAGCTCCTGTGGAA	bm_475
TE-piRNA-1494	22	TCACATGTATATTATCACGCATAAGATGC	bm_1796
TE-piRNA-1495	22	CCGCAAGAATATCAGAGCTGTTAACTTC	bm_1796
TE-piRNA-1496	22	AAATGTCTGAAACATGAAAAGATTGA	bm_1266
TE-piRNA-1497	22	TGAACTCGACATTCACACCTCGGAGGCT	Orochi
TE-piRNA-1498	22	TACTTTAGTTACTACATACGGACCTGA	Karate
TE-piRNA-1499	22	TCCTTAGAGCTTTGAGCATAAATACGGT	bm_25	bm_442	bm_480	bm_509	Bmmar1
TE-piRNA-1500	22	TACAACCAGACGGCGCGGCTCACCCCAA	TREST-W
TE-piRNA-1501	22	TAATTTGAATGCCGTTCGCGAGGTTAC	bm_1697	bm_919	BMC1-Abe	BMC1	Kabuki
TE-piRNA-1502	22	TCAGCGAGTGAAGGGCGTGGAGAGCCC	bm_154
TE-piRNA-1503	22	TCCTCCAAGTGTTGCCATATCTTGTAATC	bm_1186	bm_1389	bm_1708	bm_577	bm_671	Bmmar6
TE-piRNA-1504	22	TCGGTTTGCCCGCTCGAGCAGCTCCAGC	bm_1157	bm_530	R1Bmks	R1
TE-piRNA-1505	22	TAGATTCAATATTTAAATAAACATATCC	bm_1280	Kokubaru
TE-piRNA-1506	22	TGAATTACGACTTTTAATTTTGATCCAC	bm_1298
TE-piRNA-1507	22	TATAAACTTGATAACAACTTGAGCATAT	Kagayaki
TE-piRNA-1508	21	TCATTCTATACTCTTTCGGAGTCGCTTC	bm_1770
TE-piRNA-1509	21	ATAATCTCTACCGAAGTGCTCCAGATA	bm_1272
TE-piRNA-1510	21	TAGTTTGTACTGACCTCTCACTCTTGC	bm_1120
TE-piRNA-1511	21	TATCTTAACACTAGTAACACGATTATTA	bm_1595	Nemawashi
TE-piRNA-1512	21	TAGCTACAAGATCTCCAACCTTGTACATT	bm_1714
TE-piRNA-1513	21	TCCTCTTCTTTAACATAATAGTTTCCCAT	bm_1323
TE-piRNA-1514	21	TACGAATATCGTCAAAGACTTCATTGGAA	bm_1087
TE-piRNA-1515	21	TACTATCCTTTTGAACATACGCCACACGT	bm_1052
TE-piRNA-1516	21	TACACTTTCAGGTTGATGGAAAAACCC	bm_1348
TE-piRNA-1517	21	ACACTACTTAACTAAGAACGCTATACCT	bm_679
TE-piRNA-1518	21	GGACTTCTTATACTAATTTTTACACAC	bm_1220	bm_724
TE-piRNA-1519	21	TCTCATCGCTTCATCCAAATCAATCTTC	Judo
TE-piRNA-1520	21	TCAACTATTTGAGATACGTAGCTTGTCAT	bm_1878
TE-piRNA-1521	21	TTTCTAGAGCCTTATTTATCCCGCTTCT	bm_1220	bm_724
TE-piRNA-1522	21	GATACGATTAACACCTTTTCTCAATGCA	bm_521	Takuya
TE-piRNA-1523	21	CAGATTAGCAATCCTCACAGGCTCACAC	bm_1427
TE-piRNA-1524	21	TAACTCGATACTCAGAGACGTGGTCA	bm_1766	Kimutaku
TE-piRNA-1525	21	TATTATAAAAACATCTATCTACAAATC	bm_620
TE-piRNA-1526	21	CGACAAAACACTTAAAGAAGACGTCCC	bm_1103
TE-piRNA-1527	21	TCATGTCAGTCCCTTGCGAACCAGGTA	bm_823
TE-piRNA-1528	21	TTATATTACGTTATTATTGAGGGGC	bm_1796
TE-piRNA-1529	21	TGTTTACAAATCGTTCATAGCGCTTGC	Judo
TE-piRNA-1530	21	TAAAACATTTAGTTAAGAATAAATCTGA	bm_450
TE-piRNA-1531	21	TACATACGTCTACTGGAACACTCATGA	bm_735
TE-piRNA-1532	21	TTCCGAACAACCCTGCTTCTACCAAACGT	bm_338
TE-piRNA-1533	21	TCCAATCTATATTATTATCACGCAATTC	bm_676	Ichiro
TE-piRNA-1534	21	TACATAGATTTCAACTTGTCCCATATT	bm_1756	bm_712
TE-piRNA-1535	21	TATTAGCAGAGCGGAAGGGAAGTGAA	copia-like	Kabuki
TE-piRNA-1536	21	TCCAGGAAGTCATTAGTGTAGCCACAA	bm_493
TE-piRNA-1537	21	TGTAACTTACACTGGTAAGCAGAATGC	bm_978
TE-piRNA-1538	21	ACATCAGTGACATCATCACGTACGAGAA	bm_1866	BMOPAORTA
TE-piRNA-1539	21	TCCCTTTCCAATTCTCGATTAAATGCGTC	bm_1495
TE-piRNA-1540	21	TGAAATAAATTCGTATTTGTGGACCGC	bm_1298	bm_754
TE-piRNA-1541	21	TACTATTCACTTCTTCAATATGTGTCCC	bm_564
TE-piRNA-1542	21	TAGCTATAATCGTTATTTTCGCATCCCA	bm_1529
TE-piRNA-1543	21	TGTCTATGCAAGTACTCGCCGTTAGCAA	bm_1446
TE-piRNA-1544	21	TCGCCTCGACGGTCCTACGACCAGCCGAA	bm_57	bm_8
TE-piRNA-1545	21	AAATGCTAACACAATTACAGGTACCGAC	bm_1829
TE-piRNA-1546	21	TAATTCAAGTACTTACATGTCTGCACATC	bm_980
TE-piRNA-1547	21	TCCCGGAGCCAGCGACTCCAGAACAC	bm_1456
TE-piRNA-1548	21	TCCCAGAACACATACATTACCCATGCAG	bm_779
TE-piRNA-1549	21	TGATTATCATTGGGGAGCGATTAACTT	bm_1796
TE-piRNA-1550	21	TGAAACACACAAAGATTGCTATGTACAC	Orochi
TE-piRNA-1551	21	TCATATACCTCCGTGTACGATGGCCAAA	Moriya
TE-piRNA-1552	20	AACTTAACTAATGGTGTGTACAAACT	bm_1878
TE-piRNA-1553	20	TGCTGTTGCAATTCCCACGACTGACGT	BmpiggyBac
TE-piRNA-1554	20	TGCTCTTCCTtTCAACGTACGCCGAAGTC	Yamato
TE-piRNA-1555	20	CTCCTATTCAAAAATATCACTACTTAG	bm_1813
TE-piRNA-1556	20	TCCAATTAAGTTCGTAGTGTTTCCAGCAGA	Bmhopper
TE-piRNA-1557	20	TACCTAAGTATATATATGGAAATAACTGA	bm_1280	Kokubaru
TE-piRNA-1558	20	TCTCAGGTTCGTTATCTGAACCCCCCCT	bm_173
TE-piRNA-1559	20	TGTTCTATGAATGGTGTCGGACCTCCCC	bm_219	Noguchi
TE-piRNA-1560	20	AACCGTCTGTAATTAAGAAAACATTCCGC	bm_679
TE-piRNA-1561	20	TGCAATGTCAATAGTAAATGGCCTAACT	bm_1868	bm_382
TE-piRNA-1562	20	TAGAATCAAATAAATTATTACCTTCAAATC	Koshinaka
TE-piRNA-1563	20	TGAAGATATATTTGAATTAACGGGCA	bm_1246	bm_376
TE-piRNA-1564	20	TCAACAATTATATGCAGAGCTTACATCGA	bm_1815
TE-piRNA-1565	20	TTTTCGCATTTCTTGAGGCAAACGTGTC	bm_1235
TE-piRNA-1566	20	AAGGTTTTGCTTTATCCCCAGGATGGAC	bm_219	Noguchi
TE-piRNA-1567	20	TGACTTATTCGACGTTACACGTCCATCTT	bm_1731	bm_1789
TE-piRNA-1568	20	GCAAGCAGTGGTGTACAGACGAAATGA	bm_1170
TE-piRNA-1569	20	TATGTTCAAACCCAATCGTCGACAACAA	bm_353	Yokohama
TE-piRNA-1570	20	AAGACTATCAAAACATTGTTGACATAT	bm_1695
TE-piRNA-1571	20	TACCATAGGTTATTCGCGCTCGAAACGG	bm_1246	bm_376
TE-piRNA-1572	20	TCTCGTACTTTCATGCTACATACCATCTT	bm_785
TE-piRNA-1573	20	TCTATTTTTTTGCTAATTATGCACAGCTA	Sayama
TE-piRNA-1574	20	TGAATGAAGAATGTAAAAAGTCAGAACT	bm_90
TE-piRNA-1575	20	AGCATATTCAGAGATCTTGAGTGGGACA	bm_711
TE-piRNA-1576	20	TGTACTTGGACTCAAAACAAACAGCTGA	bm_970
TE-piRNA-1577	20	TGAGTATTGAAAGCCAGTTGGAGATGC	bm_450	ChoBm1
TE-piRNA-1578	20	GCCCGTTCCACCGCACGCAAGTCGCGACC	TREST1
TE-piRNA-1579	20	TAGAGAAAGATTGGAAACACAAGACATT	bm_300
TE-piRNA-1580	20	TTCTCCAAGATGTCGAGCGCCTTCGCCTC	bm_1770
TE-piRNA-1581	20	GGATCAGTTAAGTTGTAAAGTGTAT	bm_1087
TE-piRNA-1582	20	TGAAATTGTTTCCTCCAACGCTTCCATGC	bm_1689
TE-piRNA-1583	20	CCAGAATGTTCCAACGCCATCACCAAA	bm_1069
TE-piRNA-1584	20	TAACGACTACCGACTAAAACCCAACGAGC	bm_986	SART1
TE-piRNA-1585	20	TGAATCACTTGCTACATATGCCCATTTGA	Kimono
TE-piRNA-1586	20	TACCATCTATATCGTATGAGAATGATTC	Kagayaki
TE-piRNA-1587	20	TATTACTAACTTACTAATTACAACTATTC	bm_1266
TE-piRNA-1588	20	TGAAATCATACCCTTGCACTCTCATCATC	bm_1781
TE-piRNA-1589	20	TAACGAAATCCGAGATCTTGGCGTGATA	bm_361
TE-piRNA-1590	20	AATCCTATAGAAGGGAGATATGGTTCGGAAC	bm_1645
TE-piRNA-1591	20	TCACAGTCTCATGTCCTGGTTTACTGC	bm_58	Rinne
TE-piRNA-1592	20	TGTTTCTCTACGGGGCCTAGATCCACGG	bm_735
TE-piRNA-1593	20	AATGCGTGCAATTCGACCTTAACATAC	bm_1434
TE-piRNA-1594	20	CAACCAATTATTATAGGCAGTGACCAC	bm_219	Noguchi
TE-piRNA-1595	20	TAAGAGCTGATAATGGCCTATCATCAA	bm_1082	Kamikaze
TE-piRNA-1596	20	TGCAATTGGAGTCACTAGAGGTCTTATC	bm_1768
TE-piRNA-1597	20	TATGTAATTAACACCACAGTTGGAACA	bm_1306
TE-piRNA-1598	20	TCAATTGTATTTCGTTGCGTGGTTCGCCTA	bm_1993
TE-piRNA-1599	20	CAACTGCTCACACTCTGGGTTGCGGAA	bm_1373
TE-piRNA-1600	20	ATCAGCATGCCTCGAAGATCGAAAATGA	bm_1266
TE-piRNA-1601	20	TCGAAGGAGACGGTGCGATATCCGCGGA	HOPEBm2
TE-piRNA-1602	20	TATGATCCGCGATTTTAGCAAACAATAA	bm_1993
TE-piRNA-1603	20	AACCATTCTACAGAAACCGGACTGAAT	bm_493
TE-piRNA-1604	20	GAGTAATGCAGCCAACACACGGATCAC	bm_1456
TE-piRNA-1605	20	TAGTTTCGGATTTGAGAGTCCTAGCT	bm_31	bm_53
TE-piRNA-1606	20	TGCAAAGATGGGACATTCCACCAGCAC	bm_659	TRAS3
TE-piRNA-1607	20	TGATTATGAAAATAAACTTGGATTAGA	bm_1529
TE-piRNA-1608	20	TACCCTGTCATTGTGAAAGTTGTGTGTGT	bm_603	Nagisa
TE-piRNA-1609	20	TCAAATCCAAAATGCGGTAAAACACTA	bm_1211
TE-piRNA-1610	20	TACAAATTCCGAGAAACACTTGGGCCAC	bm_1757	bm_53
TE-piRNA-1611	20	TCCCTATCGATACATATAACTTATTCTAT	bm_1770	bm_447
TE-piRNA-1612	20	TGATTTAATCAACAATATGTTATCTTA	bm_1724	bm_96	Rinne-L
TE-piRNA-1613	20	TAGTAAAAATTTATCAATGAATCTGAC	bm_191
TE-piRNA-1614	20	GCAAACGGAATGATTGAACGTGTCCATA	bm_1092
TE-piRNA-1615	20	TCATTCATGGAAGCCAACAAACAAGAC	bm_1385
TE-piRNA-1616	20	TTACGAGTAGTGGTAGTGCGGAATATT	Kamikaze
TE-piRNA-1617	19	CAGGTAAACAAATCACACATGCAAACAC	bm_1494
TE-piRNA-1618	19	TAGACAGCCATTTTCTCAACTCGTACCC	Moriya
TE-piRNA-1619	19	TAATAATCATAAAACCATGTCAAACGGGA	Orochi
TE-piRNA-1620	19	CTGCATTACACCGAGCCCGCCGAGATC	bm_1456	Yamato
TE-piRNA-1621	19	TGATAAATCTTCTTTCAGTTTAAGTTTC	bm_1714
TE-piRNA-1622	19	TGATTCAACACAGTTAACATCTCTTCGT	bm_1280
TE-piRNA-1623	19	CAACTCACTAAAAATCTTAAAAACTCC	bm_1740
TE-piRNA-1624	19	TCACGTAGAAAATTGTCCAAATCACGAA	bm_1094
TE-piRNA-1625	19	TGTATCCTGACTACAGGTGGATTGACGT	Kabuki
TE-piRNA-1626	19	TCAGCTCTTAAGCGTTTTCAGCTCATCC	bm_1082	Kamikaze
TE-piRNA-1627	19	CAACCATTGAAGAAAGTTCGTCGGCTC	bm_679
TE-piRNA-1628	19	TAACACCGGGTACTTCTCGGCAAGTA	bm_1227	bm_602
TE-piRNA-1629	19	TGCGATTGCAGTGGAACGTACGCCAAT	bm_1299	mag
TE-piRNA-1630	19	TAAGTCTAACATATTGTCAGTGGAAGCGT	bm_1842	bm_526
TE-piRNA-1631	19	TGAGTAGAGAAGCCGCTTCATCAGCAACAC	bm_715
TE-piRNA-1632	19	CAATCGAGAATGCAAGGGAAGCAGAC	bm_1770	bm_447
TE-piRNA-1633	19	TGACCAAAAGTGCGTATCTCACTACCAT	bm_1306
TE-piRNA-1634	19	TAGTCGATCTATTCTTCAAGAAACCATGT	bm_415	Daiki
TE-piRNA-1635	19	TTACTGTAACCGACAAACGATGAGAATC	bm_1823	bm_681
TE-piRNA-1636	19	TGACAAACTTTTGTGAGTATATGATCCT	bm_493
TE-piRNA-1637	19	TACAATGTATGAACGCGGTGCAGATGC	bm_1120
TE-piRNA-1638	19	TTCTTGCTTGAATGTTCGCGGCTTGGGC	bm_1770
TE-piRNA-1639	19	TTTTGTCCAGATTCATTCCCAGACCAAC	bm_142
TE-piRNA-1640	19	CAGATTCATTCCCAGACCAACACGTCGT	bm_142
TE-piRNA-1641	19	TTACAGACATACTCATGAAATGACTTA	Benkei	bm_383
TE-piRNA-1642	19	TGAAGATCTTCTTTGAAGGCACTCCTTAC	Nemawashi
TE-piRNA-1643	19	GAGCTTTATATTTACCCCACGCTGCAAT	bm_1087
TE-piRNA-1644	19	TGAACGCAGATTTCCAGATCACAGGTAC	bm_415	Daiki
TE-piRNA-1645	19	TACCTGAATAAAGCGCAGGGCACAATGA	Kendo
TE-piRNA-1646	19	TAAAGAGTACTGAGAGCACGCAAGCTAC	bm_90
TE-piRNA-1647	19	GACTATTGGGAGAGAAACCGGCGAACTA	bm_1766
TE-piRNA-1648	19	TAGAACACAATTTATGCTTATTAACTAG	bm_1984
TE-piRNA-1649	19	CAGGCGATTAACAACATAAAATCAACGG	bm_1866	BMOPAORTA
TE-piRNA-1650	19	AAGCGCGGAAACTATTTCCCGCAGCTGC	bm_8
TE-piRNA-1651	19	CCTATTTACAAGTCTTCTTATTCTATTC	Moriya
TE-piRNA-1652	19	TGTTACTAAACCTGAGTATGTATGCTAA	Kimono
TE-piRNA-1653	19	TGTAACCAAACTGAGTGTGTAAGAGTGA	Kimono
TE-piRNA-1654	19	ACATGTACAATAATTAAAATTCAAACAAT	bm_219	Noguchi
TE-piRNA-1655	19	TCACCGAAACAACCATGCCCAGTGAGCAC	Tomita_mariner
TE-piRNA-1656	19	CGCTATTAGAAAACCTCTGCAGCCGC	bm_375
TE-piRNA-1657	19	TCCATTCGAACCACATGTCCTGCCCATC	bm_1136
TE-piRNA-1658	19	TCACTAATGTTTGCCATAAAACTGAATA	bm_676	Ichiro
TE-piRNA-1659	19	TAATGCACAGTCTTGAGTTATGTAGCCC	bm_1331
TE-piRNA-1660	19	ATGATCGAAAACTTACGAAAAATATTC	copia-like	Kabuki
TE-piRNA-1661	19	CAAAGGCTTATTGATCGTCTACGCTCC	bm_219	Noguchi
TE-piRNA-1662	19	TCAATGCACGAATGGTCCCGATTGAATT	Karate
TE-piRNA-1663	19	GTACCTTGTAAATCTGGAAGTGACATAC	bm_1280	Kokubaru
TE-piRNA-1664	19	TACCAGAGTCGTCACTTGGTCCAGGGC	Orochi
TE-piRNA-1665	19	TGATGATTTTCGATACCGCTAAAACTTT	bm_1495
TE-piRNA-1666	19	ATGTTAACAATACCGTCGCAGCGATCA	bm_1770	bm_447
TE-piRNA-1667	19	GGAATGACTGTCTGACACGGAATGCCAC	bm_58
TE-piRNA-1668	19	TCAACAACACGATGCAACCAAAATCACAC	Amanoya	bm_211
TE-piRNA-1669	19	TATACATTTAGAATCAACACCTTCCTCTC	bm_1695
TE-piRNA-1670	19	TACCATCGTACTTAGGTAACAGTTC	bm_1993
TE-piRNA-1671	19	TAGTTGTATGGAAAAGAATGCACTA	bm_450	ChoBm1
TE-piRNA-1672	19	TAAACAGAACCGAACCCTATGCCTACACT	Moriya
TE-piRNA-1673	19	GCGTCCTCTGTCACGATTCACCCAATcC	Taguchi
TE-piRNA-1674	19	TAACATAAATATCGTTAACGCCGTCACG	bm_1724	bm_96	Rinne-L
TE-piRNA-1675	19	TCACTCGAAATTAAAACTCAAAACTTTA	bm_1770	bm_447
TE-piRNA-1676	19	TGATACTCAAGACGGCCAGTGACACACT	bm_789
TE-piRNA-1677	19	TCCATCGGTGTCGCCGTAGCCGTACCGG	bm_664
TE-piRNA-1678	19	CAAGTACTCAAACGCAAGAAATAAAAAA	bm_191
TE-piRNA-1679	19	AAACGTATCGAGTTGGATCGTTGGATA	bm_821
TE-piRNA-1680	19	TGAATACAGATGGCGCATTTGCTAAACC	Karate
TE-piRNA-1681	19	TACCAATTGAAACAGCTGTCCACCAACAC	bm_289
TE-piRNA-1682	19	ATGCAATACAAGATAATGGGCTCCATC	Chochin
TE-piRNA-1683	19	TAATATGCTAATCTTAAAACTATCGGGA	bm_1770	bm_447
TE-piRNA-1684	19	AAGCGTACTTGACGTCCAGATTTCGTTC	bm_375
TE-piRNA-1685	19	TAACTTCGTCAGTGGTAATGGGGGGTAA	bm_31	bm_53
TE-piRNA-1686	19	CCTAACCTAACCTAACCTAACCTAACCT	bm_1027	bm_1037	bm_1591	bm_622	bm_659	bm_705
TE-piRNA-1687	19	TAGACATTATCTTGTTGAACACCAAGTA	bm_1724	bm_96	Rinne-L
TE-piRNA-1688	19	GGTAGAACGCAGAGCCTCCTTGCCACCCT	BMC1-Abe	BMC1	Kabuki
TE-piRNA-1689	19	ATCTAACCGCGTTATTAAACTTCTACC	BMC1-Abe	BMC1	Kabuki
TE-piRNA-1690	19	TCGTTTCCTATTTTTGCGACAAGGACAC	Tomita_mariner
TE-piRNA-1691	19	ATGAACGAACGGAGAGATTCATCGT	bm_1645
TE-piRNA-1692	19	TAGCAATTAACATCATTTTTTCATCCC	bm_712
TE-piRNA-1693	19	TGAAGGTTCGCTCAGTCAGGTAGTGAT	bm_1157	R2Bm	R2
TE-piRNA-1694	19	GCGAGACCGATAGCGAACAAGTACCGTGAG	bm_1645
TE-piRNA-1695	19	CTTCTAGATATAATATACAGATTTCT	bm_1695
TE-piRNA-1696	19	GCATACGATAATGTCCTTCTTCCTGTAC	bm_1603
TE-piRNA-1697	19	TAAGTAATGTAATTTTTGAACTTTAGATA	bm_715
TE-piRNA-1698	19	TAATTCCGAAACCAACTCGAGATGCACC	bm_1684	bm_345	bm_681
TE-piRNA-1699	19	TAAACATCTAACTATTTTACGTTCCCCTT	bm_1280	Kokubaru
TE-piRNA-1700	19	TCATGGAGATAAATAACGGCAGCAAAAC	bm_1082
TE-piRNA-1701	18	TGATTCAGTGTTATTTACTGGGATGAA	bm_1762
TE-piRNA-1702	18	TCTGTTACTATGATGAACTTACGACCAA	bm_1130
TE-piRNA-1703	18	TTGCAGGAAGCGCGACAGCTTGACGA	bm_1456
TE-piRNA-1704	18	TAAACTCACCACCATTATcACTTCTGATT	copia-like	Kabuki
TE-piRNA-1705	18	TATCTCATGTAATTTTACTCAAACCGATC	Orochi
TE-piRNA-1706	18	AGAGCTGACAAAACAAGTGAGTGCAC	bm_1595
TE-piRNA-1707	18	CATAGAATTATTTGTCAAGAAATGTAC	bm_493
TE-piRNA-1708	18	ACCGAAGGAAACATTACTCAACTACAA	bm_949
TE-piRNA-1709	18	TTATACGAATTTTAACCACTCGCACGAC	bm_782
TE-piRNA-1710	18	CTCTAAGTAAATTATCAGCAGATGATC	bm_1325
TE-piRNA-1711	18	GAGTAACTCACAAAAAGCTGTCCAA	Koshinaka
TE-piRNA-1712	18	GTACTCTGGAGAAGATCATCAATGCGT	Noguchi
TE-piRNA-1713	18	TGACCAAAGAATTTTAAAACCCTCAGTT	bm_300
TE-piRNA-1714	18	ATCAGTGAATGAAGGCGCGCTCTGAGCACA	bm_1645
TE-piRNA-1715	18	AAGTATGTCGAAATCAACGGTGCCAAA	bm_1001	bm_1311	bm_1849	bm_693	bm_76
TE-piRNA-1716	18	TACAACAAGAAGACGAGACCTACCCTC	bm_1051	Matsui
TE-piRNA-1717	18	TGATTTCGTCTATCAGTGTTACCGTTGA	bm_1866	BMOPAORTA
TE-piRNA-1718	18	AAACTTCCTGGTATCACCACTTTATGAC	bm_789
TE-piRNA-1719	18	TCATGAATGTTTACGAGTAGAGTTGA	bm_1280	Kokubaru
TE-piRNA-1720	18	TCAAGTGAAGTATTTAGTTTTGTACGC	bm_939
TE-piRNA-1721	18	TGCTTTAAAGGAATACGAACACAAAAAT	bm_1877	Orochi
TE-piRNA-1722	18	TGTCAATGTGCTTAGTGAAATTCAGCTT	bm_1298
TE-piRNA-1723	18	ATCGAGCACGCCGTGACGCCTGTCAATCC	SART1
TE-piRNA-1724	18	TATAAACCCTAAAGGCCGAATGATTGA	bm_1299	mag
TE-piRNA-1725	18	TTAATTCGTCCCACAAGTGTTCAATCGG	bm_1768
TE-piRNA-1726	18	TGTATTACGTCAGCAGGCCACGCCCACTTC	bm_1348
TE-piRNA-1727	18	TACATGTCGTCAAATGCCTTAACAACTT	bm_1246	bm_376
TE-piRNA-1728	18	TCTGATCTCTTCACCACATCCTCCAGTGC	bm_300
TE-piRNA-1729	18	TCGTTTCCTACTTTTGCGACGAGGACAC	Taguchi
TE-piRNA-1730	18	TAGAGAAACACATCGGCTCGTGTACCT	bm_735
TE-piRNA-1731	18	TAACTGGAAGAAACATTGGGATCATTCT	Kagayaki
TE-piRNA-1732	18	TCTCGTTGTGTAGCGAGTGGTGATGCC	bm_1770	bm_447
TE-piRNA-1733	18	TATGATTAAAATCCCCAACGTCATTGCC	bm_1087
TE-piRNA-1734	18	TTCTTGCAGTCCGTTGTACGGGCCAATC	bm_1456	Yamato
TE-piRNA-1735	18	TAACCGTGAAAGTGCATCGGCTACATTT	bm_1299	mag
TE-piRNA-1736	18	ACAGTTCCCTCCCCTTACCCTCAGACAC	bm_1181	R1Bmks	R1
TE-piRNA-1737	18	AGATAATCGATACAGCGCAGAAATTA	bm_686
TE-piRNA-1738	18	TGAAACCACAGAGCCTCGGATTTATTGA	HOPEBm2
TE-piRNA-1739	18	TGGTATGTTGCGCCGGAGTACAGGAACAT	Nemawashi
TE-piRNA-1740	18	TACAAAGACGTATTCTTTTTCAGGTCC	bm_1052
TE-piRNA-1741	18	TAAGAGAACACGATACTCCTCTCCATGA	bm_1673
TE-piRNA-1742	18	CTGTCTACGAGGATACCGCTCCACTCTT	bm_1770	bm_447
TE-piRNA-1743	18	TCATAGAACATTGCATAGACACCGGAGA	bm_219	Noguchi
TE-piRNA-1744	18	TCTCCAAATTAATTGACTGATTGACATA	bm_633
TE-piRNA-1745	18	TAAACTCCACTCAAACGTCCTTGGAAAAT	bm_211
TE-piRNA-1746	18	TAAGACAATGAAGATCGCGTCATGGAG	bm_1695
TE-piRNA-1747	18	CCGAAAGGCGAGTCCCCTGAGTAGGAGTT	bm_602
TE-piRNA-1748	18	TGAATGGCATTGATGAACAGTCAAGGAA	bm_1857
TE-piRNA-1749	18	TATTGTGATGAGATATATAATCAGGAT	bm_1529
TE-piRNA-1750	18	TGTATTCAAATTAAAACTGTTGTAGAT	bm_1702
TE-piRNA-1751	18	TATCTCATGACATTTTTCCCTCAATCTG	bm_1092
TE-piRNA-1752	18	TAACCGCTAGACAGACAAATATACAGGC	bm_1246	bm_376
TE-piRNA-1753	18	TATCCATGTTAATGCAACTGAACTGTCA	bm_891
TE-piRNA-1754	18	TAGTTTTTGAATTCTTACCACGGCAACAC	Moriya
TE-piRNA-1755	18	GGACAAACCACTATCTTGCAACATACAA	bm_1069
TE-piRNA-1756	18	TTGATCTTTTTATTAGTTTGATTCTCCAC	bm_1069
TE-piRNA-1757	18	TATTCAACCTCGTTTCTACGTACCCCTTC	bm_715
TE-piRNA-1758	18	TGAAATAATCAATAATATAACGCAGTGAC	bm_1984
TE-piRNA-1759	18	TCGAGATCATTTTCACTATGATCGGCTC	bm_1770	bm_447
TE-piRNA-1760	18	TACCATCCGGTGGTCTGGCGTGCAG	bm_573	Orochi
TE-piRNA-1761	18	AAGACTCTGCTGGGCCTGCAACCTAGAT	Orochi
TE-piRNA-1762	18	TCACGTCCGAAATTCTAACATTGCCCAC	Moriya
TE-piRNA-1763	18	TGTACTCAAATTACAACAAATTACACAG	bm_1525	Neet
TE-piRNA-1764	18	TGCAAGTCCTAAGTCATCTTTTAAAATAC	bm_25	bm_480	bm_728	Bmmar1
TE-piRNA-1765	18	TCAAAAGGATAACCGCCTGGAAGGAGAC	Orochi
TE-piRNA-1766	18	TGTACTAACAACCTTTTGTTATCGAAGC	Orochi
TE-piRNA-1767	18	TACAAACCCTTTCTGAGTGACAAAATTA	copia-like	Kabuki
TE-piRNA-1768	18	TACTGAATTATTAGCAGAATTTCCAGAC	bm_1092
TE-piRNA-1769	18	AACAATATAAAAGAGCAGATATGACCAT	Moriya
TE-piRNA-1770	18	TTTTGTACATAATTACTTGGCCTAGCTC	bm_789
TE-piRNA-1771	18	TCAGTGTGTCTTTGCAAGTGTGCCATT	Orochi
TE-piRNA-1772	17	TCGCAGCAGAACACTCACTGTCCCACC	bm_1087
TE-piRNA-1773	17	TGACAGATGAATGAAGTACCTACGGAAAT	BmpiggyBac
TE-piRNA-1774	17	TAGAGAGATTTTAGACGTCATCAATGAT	Kagayaki
TE-piRNA-1775	17	TGACGTTTGCGATTTCACACCACGGTTA	bm_1878
TE-piRNA-1776	17	TAAGTTTTGTTACTCCGTTTTTAGTGGA	bm_1695
TE-piRNA-1777	17	TAACACGATTATTATTTACATCTAGACT	bm_1595	Nemawashi
TE-piRNA-1778	17	TAACATCGGTCTAAAACCGAACTGAG	bm_1427
TE-piRNA-1779	17	TCCATGTGTAATTCTTCTTGGTCAGTC	bm_219	Noguchi
TE-piRNA-1780	17	TCGAAGGTAAATCTAATTTTCTAATGCT	bm_1280	Kokubaru
TE-piRNA-1781	17	TCAAAAGCATTTCTCAATAGCTTCAGCAT	bm_679
TE-piRNA-1782	17	TACATAAAAACGTAACTGGAGCTAGAA	bm_1231
TE-piRNA-1783	17	CGTTTCCTGCCTTAGTGCGGACGCGAG	bm_1645
TE-piRNA-1784	17	TGACTAAACGTTCTGCCAGCCCATTTGT	bm_493
TE-piRNA-1785	17	TTCCAAGTTCCAGGGAAGTGTCCTACC	Orochi
TE-piRNA-1786	17	GGAACGACTAATCTATTGGGCCGACAA	bm_1299	mag
TE-piRNA-1787	17	ACACAATTCAATACTTCTTATCACTC	bm_1225
TE-piRNA-1788	17	AACCGTACTTCTGAGGGAAGGGGAGAC	Moriya
TE-piRNA-1789	17	TCCATACGAGCATTGACCATGCTCCCGC	bm_1479
TE-piRNA-1790	17	TCATTTCAGTAGCTATGGCGTCATTCGC	bm_691
TE-piRNA-1791	17	GCTTTTGTCTGCTGACGCAGCTACGT	bm_219	Noguchi
TE-piRNA-1792	17	TGTAAAGAGAGTATTCAACTCCTCGTAT	bm_823
TE-piRNA-1793	17	TAGTATCGGTAACGTAGTGTTGGTGT	bm_1866	BMOPAORTA
TE-piRNA-1794	17	TATATCCAATACTAACTATTTTAACTC	bm_1979
TE-piRNA-1795	17	TAAGGACTGGCAAAACGCCTTGAACAA	bm_1427
TE-piRNA-1796	17	TAACAGGAGTCTTTAGTATGGCTGCATA	bm_475
TE-piRNA-1797	17	TAGATTTTGCAATAAGCAAGTGAGAT	bm_1246	bm_376
TE-piRNA-1798	17	GCAGCAGAAAAACCTCTACGGAAACCAA	Koshinaka
TE-piRNA-1799	17	TGATATATCTGGTGAATCTGGGTGTGC	bm_828
TE-piRNA-1800	17	AAGAGACAATATATGAACATTCCGG	bm_1766	Kimutaku
TE-piRNA-1801	17	AACATCATCTTCTTGCAACAGTACCAAA	bm_561	Kenta
TE-piRNA-1802	17	TTCAACAACGGTACTTTGCGAGCCACTC	bm_338
TE-piRNA-1803	17	TGTTACAATTTTTACAAATTTTGTGGA	bm_382
TE-piRNA-1804	17	TGTTAGCCTCTCAACTGAGGATCTTGTC	bm_1539	bm_88
TE-piRNA-1805	17	TCAATGAATTTATTTGTGAGGTTAACTT	bm_939
TE-piRNA-1806	17	ATAGCATCTCATTTCACACGTAAGTACTA	bm_679
TE-piRNA-1807	17	TCCCAAATTCCTTTTTCTAAATCAGTCC	bm_1737
TE-piRNA-1808	17	TCTCTGATCTGATACACTAACATATTGA	BMOPAORTA
TE-piRNA-1809	17	TCCATAATATTGCATATCGCTGTACCAA	bm_676	Ichiro
TE-piRNA-1810	17	TCAAGACAATCCGGATAGCCAGTGTAAC	bm_1796
TE-piRNA-1811	17	AGCAACACGATGGGACGGTACCCGG	Taguchi
TE-piRNA-1812	17	TATCTACGTGAATTGTCTGTGCTGTGCC	bm_1052
TE-piRNA-1813	17	TAGTTATATCATCAAGATACGCATATGT	bm_236
TE-piRNA-1814	17	TCCTTCTTTTGAGTTTTTTATTTCCATAC	bm_1487	bm_796
TE-piRNA-1815	17	AGCATTATCATTTCAAGAATGTGCAAAT	bm_450	ChoBm1
TE-piRNA-1816	17	TGAATTCCAACAGTCGCCCATTCATTGA	bm_383
TE-piRNA-1817	17	CGGAACGCGAAGAGCACCGCATTTGCGGCG	bm_1645
TE-piRNA-1818	17	TTCATCCTTCTTGCAGACTGTCGACTAT	bm_1525	Neet
TE-piRNA-1819	17	GCAAACTTGGAAGACTTGGAGATGCAG	bm_789
TE-piRNA-1820	17	TCGCTCTCATTCTGGACACGGCCGCATG	bm_8
TE-piRNA-1821	17	TAGAAAAATCAGTATATATTGCGTCAA	bm_1298
TE-piRNA-1822	17	TTAAATGAAATATTCAGTTCCCCAGAGGT	bm_1052
TE-piRNA-1823	17	TGTTTTCTAATTGCGTAACGTGATCAGC	bm_679
TE-piRNA-1824	17	TGATTGGATTGGATGTTATCTTGGCAACC	bm_1082	Kamikaze
TE-piRNA-1825	17	TAGAGTGAGCTATCCTACGGAATACCCC	Taguchi
TE-piRNA-1826	17	ATGGCATATTATTATTTTTTAACGCATT	Sayama
TE-piRNA-1827	17	TAACTCTTTAGGGATTCCGCGTATTAC	bm_1697
TE-piRNA-1828	17	TGCAAAATGACCGGCCTTGTTACACTTT	bm_1702
TE-piRNA-1829	17	TCCATATTGTTTGTTATGAAGCAGGTTA	Benkei	bm_383
TE-piRNA-1830	17	TGTCATTGGACTTACGCAGTGGTGGAA	Kendo
TE-piRNA-1831	17	TAGTAAAACATCGACTATGTCTTGATGC	bm_1823	bm_681
TE-piRNA-1832	17	TTGCGGGAGAAGAAACCTAATGGCTGC	Nemawashi
TE-piRNA-1833	17	TCACGATTCACCCAATCCACAAGGACC	Taguchi
TE-piRNA-1834	17	TACATTTCTCCAGTTGTCCGTTGTCCAC	bm_942
TE-piRNA-1835	17	AACAGTGTTTGTGCCAGGAACTACGAC	bm_556
TE-piRNA-1836	17	TTAGAAATAGGGTAAACACAAATGTCAC	bm_1595	Nemawashi
TE-piRNA-1837	17	TACAATAGTGCTAAGGAACCCCATTAC	bm_1025
TE-piRNA-1838	17	TACCTGGAGTGTTTCGACTTCGTTGTC	bm_939
TE-piRNA-1839	17	TGACCGATGACTCGGTTGACGTGCGCGA	Orochi
TE-piRNA-1840	17	TACAATAGTTAGCAAATTTTTCACAAA	bm_219	Noguchi
TE-piRNA-1841	17	TTCCTTCCACGTGACCTACAACTATTA	bm_115	bm_1544
TE-piRNA-1842	17	TCAGTATTTCACTAATGAATTGTTCCAC	bm_297
TE-piRNA-1843	17	TGATTATTGAACATGGTGTTGTTAA	bm_1402	bm_509	Bmmar1
TE-piRNA-1844	17	TCACGTCCTGTGCACTATACTGGTGAC	R2Bm	R2
TE-piRNA-1845	17	TCACGTATGTCAGGCATAGTTGTGGAC	bm_1796
TE-piRNA-1846	17	TACTTACGCTTCCATAAATTCCACCATT	bm_1815
TE-piRNA-1847	17	TGACTAATACGGGAACATTTATCACTAT	Orochi
TE-piRNA-1848	17	TGTAAATAGGATTGCCCAACCGTACTGC	Moriya
TE-piRNA-1849	17	TTCCTTTGCCCTTCCCCTTTCCCTTTCCTC	BmpiggyBac
TE-piRNA-1850	17	TGAAAAAAACATCTAAGGGAATTAAATCG	bm_1333	BmpiggyBac
TE-piRNA-1851	17	TAGCAACACATGACAGTATTGTACGTTT	bm_353	Yokohama
TE-piRNA-1852	17	TGACCAGATTTACCACGcTGtATAGCTA	bm_1431
TE-piRNA-1853	17	AAGATAACAGGAGTAACCCAACCGTTA	bm_1082	Kamikaze
TE-piRNA-1854	17	TTACAAAGCATACAAACAAACATAAGTAG	Kimono
TE-piRNA-1855	17	TTAAACTTGTGTCCATACAGATAAGGTC	bm_1796
TE-piRNA-1856	16	TCTCAAATTAAACCCTTTTATTGACCAT	bm_1434
TE-piRNA-1857	16	TCACGAAGCTTTTGGGCCAGGAGATC	bm_352
TE-piRNA-1858	16	TCCGATGTGATGTTGGTGAGCTCCGGG	bm_1456	Yamato
TE-piRNA-1859	16	TGAATCATTCAATCGCTCAACACCATT	Kagayaki
TE-piRNA-1860	16	TAGTTTCTAAATATTCAATGTTTGACAT	copia-like	Kabuki
TE-piRNA-1861	16	ACATCAATGAAAGAGACCTAAAAGAAAT	bm_1272
TE-piRNA-1862	16	TACCTGGATTGAAGTCTCTGCCGTTGC	copia-like	Kabuki
TE-piRNA-1863	16	TACACTACTTAACGCCAACGGTAATCCT	bm_891
TE-piRNA-1864	16	TCCAAGTGGATTGCTTTAGTTGACATGC	bm_2128
TE-piRNA-1865	16	TTTCTCAATATCTGCTATGAAACAAACTC	bm_1897
TE-piRNA-1866	16	TAAGACAAAAAATCAGACAAAAAATAAAC	bm_1695
TE-piRNA-1867	16	TATGAAGAACGAAGGTCTATTGTGGTCAT	bm_219	Noguchi
TE-piRNA-1868	16	TAAGCCTTTGGAAAGTCGCCGGCGCATT	bm_219
TE-piRNA-1869	16	TAATTCATCAATACCATACGCAACTTC	bm_679
TE-piRNA-1870	16	TGAAGAATAGATCGACTACCACTAACTT	bm_415	Daiki
TE-piRNA-1871	16	TTCCATAACAAATCCCGATGATGTAGT	bm_1909
TE-piRNA-1872	16	GAAGAATGTAAATCAGCGAAAACGTGT	bm_1049
TE-piRNA-1873	16	TCACAACAAAAATTCAGGGCATCTGCAA	bm_679
TE-piRNA-1874	16	TGACTATGTTGTTCAATTTGTTTGTAG	bm_1841
TE-piRNA-1875	16	TGATCCAGATCTCCTCGTGACACTACCT	bm_769	bm_942
TE-piRNA-1876	16	ACATACGTAACACCGGACTGTTAACGT	bm_735
TE-piRNA-1877	16	TACATAACTTAAATAGCTTCATGCCATACT	bm_1385
TE-piRNA-1878	16	TACTTTATCATGTTATAGGTGAACAGCAC	bm_1082	Kamikaze
TE-piRNA-1879	16	CGAGTCATTGAGTTTTATAAATTTTTAACA	bm_1645
TE-piRNA-1880	16	TCACGAAGATTAGTAGGTAAGTTTGT	bm_1246	bm_376
TE-piRNA-1881	16	TAACTCTTTCATTTTCTTAACCTCAGAGC	bm_1640
TE-piRNA-1882	16	TCAGTGGTTTAATTCTTACCTCCGTGGAC	bm_595	bm_903
TE-piRNA-1883	16	TAAAACATGAGAATCACAAAAGGTTGGC	bm_219	Noguchi
TE-piRNA-1884	16	GGATTACTTATAACGAACGCTGATCC	bm_1866	BMOPAORTA
TE-piRNA-1885	16	TACAACAGATCCATCTTACGCCGACATGA	bm_426
TE-piRNA-1886	16	TCGATATCTTGATTCCAGGAATGATT	bm_1529
TE-piRNA-1887	16	TCACTGCCTACGAACCGAGGTCCACGA	bm_154
TE-piRNA-1888	16	TGTCTTTGTCAAGAAAGGGATTTAAACGT	bm_1577	bm_1684	bm_345	bm_681
TE-piRNA-1889	16	TAAATAGAGTTTTTTTGTTCTTGCCAAT	bm_1737
TE-piRNA-1890	16	TTTTGGACTTTAACTTTAATACACACC	bm_1299	mag
TE-piRNA-1891	16	TTACTCAATGTCATTTGGTACATAGGCTC	bm_1299	mag
TE-piRNA-1892	16	TCCAGAAGTACCAGAACCGTACACATAC	bm_1979
TE-piRNA-1893	16	TTCATAGTATGGCTTAACAGCTTGATCC	bm_1014
TE-piRNA-1894	16	TCTTTATCCATGTCAGGACTGTACT	bm_1770	bm_447
TE-piRNA-1895	16	TAACTGATGTCTGAGTAAACAGGAACTT	bm_828
TE-piRNA-1896	16	TCCAGTTCATGTGCGATCCTCTCAACGCC	bm_1157	bm_530
TE-piRNA-1897	16	TCCGATAGTACACATTCCTCTCGATTA	bm_939
TE-piRNA-1898	16	TATCAATCTTTATCTTTTTACTTAATGT	Kimono
TE-piRNA-1899	16	TATACAAGTGCCGCCATCTAGGCAGCTAG	Kokubaru
TE-piRNA-1900	16	TAGTAGATGTTGGAAGAAAATTACGCAA	bm_1766	Kimutaku
TE-piRNA-1901	16	TATACTTCATGCACCATCTGTCATCTGT	bm_1325	bm_820
TE-piRNA-1902	16	TCAGATCTCGTTGCGATGCACTATCTAC	bm_676	Ichiro
TE-piRNA-1903	16	TAGTTTCTAAATTTTCCTCGGGTTCTC	bm_1199
TE-piRNA-1904	16	TGAAACAAGGATTGGTCGGCCAGCAGT	Orochi
TE-piRNA-1905	16	GCAAGCGAATCTGACTCCAAAAAGGCCT	bm_1887
TE-piRNA-1906	16	TGTTATGAATTTTGTTGCTTCTCGAAAAA	bm_1585	Kamikaze
TE-piRNA-1907	16	TAGATCACTTATTTTTAGTAACGCTTC	bm_426	ChoBm1
TE-piRNA-1908	16	TAGTTGATACGGGAAGTTCAATATCTC	bm_1796
TE-piRNA-1909	16	GCACGACCGGGAACCGGTGCACGATCC	Taguchi
TE-piRNA-1910	16	TCCCGTCCGGTTATCTGCGCGCATCat	bm_1157
TE-piRNA-1911	16	TGCGTGCAGATGTTCTCGCCAAAACAA	bm_1157	R2Bm
TE-piRNA-1912	16	GAGATCGAGATTACATCGTGTTTGCTAT	bm_978
TE-piRNA-1913	16	TGTATTAGAATTATGGATTTCGGTCTGC	bm_1796
TE-piRNA-1914	16	TTCAAGTATGGCGTTCACACGGTCCTC	bm_1456
TE-piRNA-1915	16	TACTATATTTCATTAGATCAGGAAACAC	Benkei	bm_383
TE-piRNA-1916	16	TTGTGTATAAAATACTGTAGCGATGTT	bm_521	Takuya
TE-piRNA-1917	16	TCTCAACGACGAAGGCAGACCAAGAGC	SART1
TE-piRNA-1918	16	TCACCGAAGCAACCATGCCCAGTGAGCAC	bm_57	bm_8	Taguchi
TE-piRNA-1919	16	TGATTATTTGTGAAATTAGTTATTCCCAT	bm_458
TE-piRNA-1920	16	CATATACAAAATCTTTTGCTTGCACT	bm_1144
TE-piRNA-1921	16	GTCAATTTCAATATATTTTTTAGATAT	Bm1modoki	bm_275
TE-piRNA-1922	16	TCGATAATCTCGTCCAGGCTGTAGCAAT	bm_1017
TE-piRNA-1923	16	TGCCATCATCTAACTTTGGATGTGAGATC	bm_1266
TE-piRNA-1924	16	TGATAAGAAACATCAATTTCAGCATCTTC	bm_450	ChoBm1
TE-piRNA-1925	16	CCGAACAGTATCCAGACGGTACTAGCATC	bm_1735
TE-piRNA-1926	16	TTCAGATCGACACGAATAATCGCCACGA	bm_1770	bm_447
TE-piRNA-1927	16	TACGAAAACAAAATCCCCAGCGGAAAAGA	bm_1724	bm_96	Rinne-L
TE-piRNA-1928	16	TCAGATCAAAGAGTGACTTGTTCATGAA	Rinne-L
TE-piRNA-1929	16	CTTTTCAACAAGATCCCACAAAACGTTC	bm_383
TE-piRNA-1930	16	GAATCACCTATTTTGCAGTCATCCTC	bm_1525	bm_755	Neet
TE-piRNA-1931	16	TAGCGTATAATAAAGTAGGTGTCCCAC	bm_779
TE-piRNA-1932	16	TTCATAACGACGGGACGGTGGTCTGAAT	BMC1-Abe	BMC1	Kabuki
TE-piRNA-1933	16	AGTTTTTAGATAGTTTGCCACCTACAA	Chochin
TE-piRNA-1934	16	TACGAATTTTATTGGAGCTCAGAAGATC	bm_1673
TE-piRNA-1935	16	TTAGATATTGTTCATAGGTTTCAGGAGT	bm_1796
TE-piRNA-1936	16	TGCCTTGATGACGAACAAAGATGGAATGA	Orochi
TE-piRNA-1937	16	TAATACAGGGACTCAAACTCGGCACGTTC	Orochi
TE-piRNA-1938	16	TAGAATTGATTACCACAGCAGCAGATCC	Orochi
TE-piRNA-1939	16	TATGTACTTAATTAAACACCGACAATcAC	bm_1781
TE-piRNA-1940	16	TCATTTACATCACGTCTATTTTTTGGCC	bm_1781
TE-piRNA-1941	16	ACCAGTGAGAATATCATCGACGAATAT	bm_1082	Kamikaze
TE-piRNA-1942	16	TGTAAACTTACTTATTTCTTCTATTATCAA	Koshinaka
TE-piRNA-1943	15	CTGCAGAAGGAACGGCCTCCTCATCCTC	BmpiggyBac
TE-piRNA-1944	15	TAGTAAATCATTTTCGCATGATATCTCA	Orochi
TE-piRNA-1945	15	TACAAAGAATGTGGTTGGATAAACTCT	Orochi
TE-piRNA-1946	15	GACTTAGACAGTATTGCTGAACATGA	bm_1333	BmpiggyBac
TE-piRNA-1947	15	TAACACTAACTAGACATTTAGAAAAATAC	bm_1796
TE-piRNA-1948	15	TAACGTCTTGAGGTGCACCGGGAGTTC	Orochi
TE-piRNA-1949	15	TAAGTTATTATTTTGGGAGAGCTGAGT	Kamikaze
TE-piRNA-1950	15	TCATCATCAATGTGATCTATGAAAGCC	bm_1092
TE-piRNA-1951	15	TCACATAACTAAAATATTAGTCACACA	bm_1434
TE-piRNA-1952	15	CAGTAAGATTATATCGGATCTTTTCCAC	bm_1613	bm_444
TE-piRNA-1953	15	AACTTAAGTACATTCCGGCTTACAAAA	bm_679
TE-piRNA-1954	15	TATACACCTATTTGAAGCATCCATGAAA	bm_679
TE-piRNA-1955	15	TAAAGCGTATTCACTTTGCCTGGCCTATC	bm_1171
TE-piRNA-1956	15	TAGATTCATGGTACTTCGAGGTAAGCCT	bm_1592	Koshinaka
TE-piRNA-1957	15	TCCACAGCGACCCTGGTTAATGACAC	bm_1815
TE-piRNA-1958	15	CGACGACTCCTGTCCAAGTTCGTCT	bm_1645
TE-piRNA-1959	15	TCGTGGATTTAAGACGATCGCGCGGGA	bm_1645
TE-piRNA-1960	15	CAAGAAGTTAAAGAAATGGGTCTGTGA	bm_475
TE-piRNA-1961	15	TTATAAGCTGGAGTTCCCTCAACAGCAT	bm_1815
TE-piRNA-1962	15	TACATTCATATTTCTAAATTTATCGCACT	bm_1984
TE-piRNA-1963	15	TCATTTAGCCTTGTCATCAGTGCCACCTT	Kabuki
TE-piRNA-1964	15	AGCAATAATATAGACTTCCTCATAGACAC	bm_1595	Nemawashi
TE-piRNA-1965	15	AAGCTATACAACACAAAACTATAAAACT	bm_1993
TE-piRNA-1966	15	TTCCTCTGTTATGCCATCTTCAATTGCTT	copia-like	Kabuki
TE-piRNA-1967	15	TCTATTAGATTTTCGCCTTTCCTTTC	bm_548
TE-piRNA-1968	15	GGTTATGTTATTGTTGGTGACGCTCCC	bm_353
TE-piRNA-1969	15	TATCACTGAACGGGGAGCGAGGTGAC	HOPEBm2
TE-piRNA-1970	15	TCAGCCGGTTTCTTTGTTCAGTCATAAC	Bmhopper
TE-piRNA-1971	15	TACACTTTCTTTATACTTTTACATAGTC	Neet
TE-piRNA-1972	15	TACCTAAATCATCAGTTCTAACGCCGGA	bm_1673
TE-piRNA-1973	15	TCTTAGATCATTGGCAGGAAACACCC	bm_1306
TE-piRNA-1974	15	TGGTTCAAATATAGTGCATCAATCTTTTC	bm_1266
TE-piRNA-1975	15	TAGATCTACAAACAATGGTATTTCGCATC	bm_191	bm_353	Yokohama
TE-piRNA-1976	15	TCAAGGAGTTCGGAGAGAACCCGAGCGGC	R2Bm	R2
TE-piRNA-1977	15	TGTAACTTAGACCAACGCCACTTTGTTT	bm_789
TE-piRNA-1978	15	TCCATCATTCCTAAATTGTTCATGCATTC	bm_712
TE-piRNA-1979	15	TCACACCGATTCCCCATCGACTCTATC	bm_1768
TE-piRNA-1980	15	TATTACGTTTCTCACGGTGGAGCTCGTC	R2
TE-piRNA-1981	15	TCAAATCCAAAATGCGGTAAAACACTAC	bm_1211
TE-piRNA-1982	15	TTACATCTTACCACCACCACACACACTA	bm_1965
TE-piRNA-1983	15	CTTCCTATCATTGCGAAGCAAAATTCGCCA	bm_1645
TE-piRNA-1984	15	GTCGTCAGGATATACTGTTTCCGGAACC	bm_1628
TE-piRNA-1985	15	TCATAATTAATTCCCTTGACTTTGAATC	bm_1069
TE-piRNA-1986	15	AGCATATTCATAGTTTTTAGTGACACTGT	bm_939
TE-piRNA-1987	15	CAGTAGTTTAATTCAGTTTATACAATAT	bm_821
TE-piRNA-1988	15	TAGAGCTACATCCGTCCCTTTCACACATC	bm_1714
TE-piRNA-1989	15	TACGATATTGATGATGAGAGCAGCGGCA	bm_1796
TE-piRNA-1990	15	CAATAAGACAAATTATAATCGTAACTAT	bm_551
TE-piRNA-1991	15	ACAGTCTGTATCTATAATGGAACCTTCC	bm_1087
TE-piRNA-1992	15	TACATTAACATCGCATATACTGCCACAGA	bm_1421
TE-piRNA-1993	15	TTCAGGTCAAAGTAGCACACATCACCAT	bm_90
TE-piRNA-1994	15	TACCGCAGGGAAACGCGCCCCGCAGGCCC	bm_986
TE-piRNA-1995	15	TCAGATATTTCTTATTTTATTCCGCATC	bm_353	Yokohama
TE-piRNA-1996	15	TGCTTCGTGGGTAACCATCGCCTCCCGT	bm_1866
TE-piRNA-1997	15	TTGTGCTATCCTTCGGTATGACCAACCAC	bm_338
TE-piRNA-1998	15	TAGGTGACTTGGTGGGCAGGTCGCAAAT	bm_219	Noguchi
TE-piRNA-1999	15	TGAAACGTAACTCGGGCGGATTTAG	bm_361
[truncated: 2,991 more rows]
[truncated: 4 more columns]
